# Supplementary material for: Calculating Orthologs in Bacteria and Archaea: A Divide and Conquer Approach
Source: PLoS One. 2011 Dec 12;6(12):e28388. doi: 10.1371/journal.pone.0028388 (PMC3236195; doi:10.1371/journal.pone.0028388)
Supplement: Dataset S1 — List of the complete prokaryotic genomes used in the analysis. (XLS) [file pone.0028388.s001.xls]

## Sheet: Bacteria
genome name	Accession Number(s)
Acaryochloris marina MBIC11017	NC_009930	NC_009929	NC_009927	NC_009926	NC_009928	NC_009931	NC_009925	NC_009934	NC_009933	NC_009932
Acetobacter pasteurianus IFO 3283-01	NC_013212	NC_013215	NC_013214	NC_013213	NC_013210	NC_013211	NC_013209
Acetobacter pasteurianus IFO 3283-01-42C	AP011165	AP011169	AP011168	AP011167	AP011164	AP011163	AP011166
Acetobacter pasteurianus IFO 3283-03	AP011132	AP011133	AP011131	AP011130	AP011128	AP011134	AP011129
Acetobacter pasteurianus IFO 3283-07	AP011136	AP011138	AP011141	AP011140	AP011137	AP011135	AP011139
Acetobacter pasteurianus IFO 3283-12	AP011171	AP011176	AP011175	AP011174	AP011173	AP011170	AP011172
Acetobacter pasteurianus IFO 3283-22	AP011148	AP011143	AP011146	AP011145	AP011144	AP011147	AP011142
Acetobacter pasteurianus IFO 3283-26	AP011154	AP011155	AP011153	AP011151	AP011150	AP011149	AP011152
Acetobacter pasteurianus IFO 3283-32	AP011161	AP011160	AP011159	AP011158	AP011156	AP011162	AP011157
Acetohalobium arabaticum DSM 5501	CP002105
Acholeplasma laidlawii PG-8A	NC_010163
Achromobacter xylosoxidans A8	CP002289	CP002288	CP002287
Acidaminococcus fermentans DSM 20731	NC_013740
Acidimicrobium ferrooxidans DSM 10331	NC_013124
Acidiphilium cryptum JF-5	NC_009474	NC_009473	NC_009472	NC_009470	NC_009468	NC_009467	NC_009484	NC_009471	NC_009469
Acidithiobacillus ferrooxidans ATCC 23270	NC_011761
Acidithiobacillus ferrooxidans ATCC 53993	NC_011206
Acidobacterium capsulatum ATCC 51196	NC_012483
Acidothermus cellulolyticus 11B	NC_008578
Acidovorax citrulli AAC00-1	NC_008752
Acidovorax ebreus TPSY	NC_011992
Acidovorax sp. JS42	NC_008782	NC_008766	NC_008765
Acinetobacter baumannii AB0057	NC_011586	NC_011585
Acinetobacter baumannii AB307-0294	NC_011595
Acinetobacter baumannii ACICU	NC_010606	NC_010605	NC_010611
Acinetobacter baumannii ATCC 17978	NC_009085	NC_009083	NC_009084
Acinetobacter baumannii AYE	NC_010410	NC_010403	NC_010404	NC_010402	NC_010401
Acinetobacter baumannii SDF	NC_010396	NC_010398	NC_010395	NC_010400
Acinetobacter baylyi ADP1	NC_005966
Acinetobacter calcoaceticus PHEA-2	CP002177
Acinetobacter sp. DR1	CP002080
Actinobacillus pleuropneumoniae serovar 3 str. JL03	NC_010278
Actinobacillus pleuropneumoniae serovar 5b str. L20	NC_009053
Actinobacillus pleuropneumoniae serovar 7 str. AP76	NC_010939	NC_010942	NC_010941	NC_010940
Actinobacillus succinogenes 130Z	NC_009655
Actinosynnema mirum DSM 43827	NC_013093
Aeromonas hydrophila subsp. hydrophila ATCC 7966	NC_008570
Aeromonas salmonicida subsp. salmonicida A449	NC_009348	NC_009350	NC_004924	NC_004925	NC_004923	NC_009349
Aggregatibacter actinomycetemcomitans D11S-1	NC_013438	NC_013597	NC_013416	NC_014629
Aggregatibacter aphrophilus NJ8700	NC_012913
Agrobacterium radiobacter K84	NC_011990	NC_011983	NC_011985	NC_011994	NC_011987
Agrobacterium tumefaciens str. C58	NC_003063	NC_003062	NC_003065	NC_003064
Agrobacterium vitis S4	NC_011988	NC_011982	NC_011984	NC_011991	NC_011986	NC_011981	NC_011989
Akkermansia muciniphila ATCC BAA-835	NC_010655
Alcanivorax borkumensis SK2	NC_008260
Alicyclobacillus acidocaldarius subsp. acidocaldarius DSM 446	NC_013206	NC_013205	NC_013208	NC_013207
Aliivibrio salmonicida LFI1238	NC_011315	NC_011311	NC_011314	NC_011313	NC_011312	NC_011316
Alistipes shahii WAL 8301	FP929032
Alkalilimnicola ehrlichii MLHE-1	NC_008340
Alkaliphilus metalliredigens QYMF	NC_009633
Alkaliphilus oremlandii OhILAs	NC_009922
Allochromatium vinosum DSM 180	CP001897	CP001896	CP001898
Alteromonas macleodii 'Deep ecotype'	NC_011138
Aminobacterium colombiense DSM 12261	CP001997
Ammonifex degensii KC4	NC_013386	NC_013385
Amycolatopsis mediterranei U32	CP002000
Anabaena variabilis ATCC 29413	NC_007410	NC_007413	NC_007412	NC_007411	NC_014000
Anaerococcus prevotii DSM 20548	NC_013164	NC_013171
Anaeromyxobacter dehalogenans 2CP-1	NC_011891
Anaeromyxobacter dehalogenans 2CP-C	NC_007760
Anaeromyxobacter sp. Fw109-5	NC_009675
Anaeromyxobacter sp. K	NC_011145
Anaplasma centrale str. Israel	NC_013532
Anaplasma marginale str. Florida	NC_012026
Anaplasma marginale str. St. Maries	NC_004842
Anaplasma phagocytophilum HZ	NC_007797
Anoxybacillus flavithermus WK1	NC_011567
Aquifex aeolicus VF5	NC_000918	NC_001880
Arcanobacterium haemolyticum DSM 20595	CP002045
Arcobacter butzleri RM4018	NC_009850
Arcobacter nitrofigilis DSM 7299	CP001999
Aromatoleum aromaticum EbN1	NC_006513	NC_006823	NC_006824
Arthrobacter arilaitensis Re117	FQ311875	FQ311475	FQ311476
Arthrobacter aurescens TC1	NC_008711	NC_008712	NC_008713
Arthrobacter chlorophenolicus A6	NC_011886	NC_011881	NC_011879
Arthrobacter sp. FB24	NC_008541	NC_008539	NC_008538	NC_008537
Arthrospira platensis NIES-39	AP011615
Aster yellows witches'-broom phytoplasma AYWB	NC_007716	NC_007720	NC_007717	NC_007719	NC_007718
Asticcacaulis excentricus CB 48	CP002396	CP002397	CP002395	CP002398
Atopobium parvulum DSM 20469	NC_013203
Azoarcus sp. BH72	NC_008702
Azorhizobium caulinodans ORS 571	NC_009937
Azospirillum sp. B510	AP010949	AP010948	AP010947	AP010952	AP010951	AP010946	AP010950
Azotobacter vinelandii DJ	NC_012560
Bacillus amyloliquefaciens DSM7	FN597644
Bacillus amyloliquefaciens FZB42	NC_009725
Bacillus anthracis str. A0248	NC_012659	NC_012656	NC_012655
Bacillus anthracis str. Ames	NC_003997
Bacillus anthracis str. 'Ames Ancestor'	NC_007322	NC_007530	NC_007323
Bacillus anthracis str. CDC 684	NC_012581	NC_012577	NC_012579
Bacillus anthracis str. Sterne	NC_005945
Bacillus atrophaeus 1942	CP002207
Bacillus cellulosilyticus DSM 2522	CP002394
Bacillus cereus 03BB102	NC_012472	NC_012473
Bacillus cereus AH187	NC_011658	NC_011656	NC_011657	NC_011655	NC_011654
Bacillus cereus AH820	NC_011773	NC_011771	NC_011776	NC_011777
Bacillus cereus ATCC 10987	NC_005707	NC_003909
Bacillus cereus ATCC 14579	NC_004721	NC_004722
Bacillus cereus B4264	NC_011725
Bacillus cereus biovar anthracis str. CI	CP001749	CP001748	CP001747	CP001746
Bacillus cereus E33L	NC_006274	NC_007107	NC_007106	NC_007105	NC_007103	NC_007104
Bacillus cereus G9842	NC_011772	NC_011775	NC_011774
Bacillus cereus Q1	NC_011971	NC_011969	NC_011973
Bacillus clausii KSM-K16	NC_006582
Bacillus cytotoxicus NVH 391-98	NC_009674	NC_009673
Bacillus halodurans C-125	NC_002570
Bacillus licheniformis ATCC 14580	NC_006270
Bacillus licheniformis ATCC 14580	NC_006322
Bacillus megaterium DSM 319	CP001982
Bacillus megaterium QM B1551	CP001986	CP001984	CP001983	CP001990	CP001989	CP001988	CP001985	CP001987
Bacillus pseudofirmus OF4	CP001880	CP001878	CP001879
Bacillus pumilus SAFR-032	NC_009848
Bacillus selenitireducens MLS10	CP001791
Bacillus subtilis subsp. natto BEST195	AP011542	AP011541
Bacillus subtilis subsp. spizizenii str. W23	CP002183
Bacillus subtilis subsp. subtilis str. 168	NC_000964
Bacillus thuringiensis BMB171	CP001904	CP001903
Bacillus thuringiensis serovar konkukian str. 97-27	NC_005957	NC_006578
Bacillus thuringiensis str. Al Hakam	NC_008600	NC_008598
Bacillus tusciae DSM 2912	CP002017
Bacillus weihenstephanensis KBAB4	NC_010184	NC_010182	NC_010181	NC_010180	NC_010183
Bacteriovorax marinus SJ	FQ312005
Bacteroides fragilis 638R	FQ312004
Bacteroides fragilis NCTC 9343	NC_003228	NC_006873
Bacteroides fragilis YCH46	NC_006347	NC_006297
Bacteroides thetaiotaomicron VPI-5482	NC_004663	NC_004703
Bacteroides vulgatus ATCC 8482	NC_009614
Bacteroides xylanisolvens XB1A	FP929033
Bartonella bacilliformis KC583	NC_008783
Bartonella grahamii as4aup	NC_012846	NC_012847
Bartonella henselae str. Houston-1	NC_005956
Bartonella quintana str. Toulouse	NC_005955
Bartonella tribocorum CIP 105476	NC_010161	NC_010160
Baumannia cicadellinicola str. Hc (Homalodisca coagulata)	NC_007984
Bdellovibrio bacteriovorus HD100	NC_005363
Beijerinckia indica subsp. indica ATCC 9039	NC_010578	NC_010580	NC_010581
Beutenbergia cavernae DSM 12333	NC_012669
Bifidobacterium adolescentis ATCC 15703	NC_008618
Bifidobacterium animalis subsp. lactis AD011	NC_011835
Bifidobacterium animalis subsp. lactis BB-12	CP001853
Bifidobacterium animalis subsp. lactis Bl-04	NC_012814
Bifidobacterium animalis subsp. lactis DSM 10140	NC_012815
Bifidobacterium animalis subsp. lactis V9	CP001892
Bifidobacterium bifidum PRL2010	CP001840
Bifidobacterium bifidum S17	CP002220
Bifidobacterium dentium Bd1	NC_013714
Bifidobacterium longum DJO10A	NC_010816	NC_004253	NC_004252
Bifidobacterium longum NCC2705	NC_004943	NC_004307
Bifidobacterium longum subsp. infantis ATCC 15697	NC_011593
Bifidobacterium longum subsp. longum BBMN68	CP002286
Bifidobacterium longum subsp. longum F8	FP929034
Bifidobacterium longum subsp. longum JDM301	CP002010
Blattabacterium sp. (Blattella germanica) str. Bge	NC_013454
Blattabacterium sp. (Periplaneta americana) str. BPLAN	NC_013418	NC_013419
Bordetella avium 197N	NC_010645
Bordetella bronchiseptica RB50	NC_002927
Bordetella parapertussis 12822	NC_002928
Bordetella pertussis Tohama I	NC_002929
Bordetella petrii DSM 12804	NC_010170
Borrelia afzelii PKo	NC_008273	NT_167352	NT_167350	NC_008274	NC_008568	NC_008567	NC_008566	NC_008564	NC_008277	NT_167351	NC_008569	NC_008565
Borrelia burgdorferi B31	NC_000956	NC_000952	NC_000957	NC_001318	NC_001857	NC_001855	NC_001854	NC_001853	NC_001852	NC_001850	NC_000955	NC_001904	NC_000953	NC_000951	NC_000950	NC_000948	NC_001849	NC_000949	NC_000954	NC_001851	NC_001856	NC_001903
Borrelia burgdorferi JD1	CP002311	CP002324	CP002323	CP002321	CP002320	CP002319	CP002317	CP002316	CP002315	CP002314	CP002313	CP002310	CP002308	CP002307	CP002306	CP001652	CP002312	CP002309	CP002322	CP002318	CP002325
Borrelia burgdorferi N40	CP002238	CP002228	CP002242	CP002241	CP002240	CP002239	CP002237	CP002236	CP002235	CP002234	CP002232	CP002230	CP002229	CP002227	CP001651	CP002231	CP002233
Borrelia burgdorferi ZS7	NC_011784	NC_011785	NC_011728	NC_011781	NC_011779	NC_011780	NC_011722	NC_011736	NC_011720	NC_011735	NC_011783	NC_011724	NC_011731	NC_011782	NC_011778
Borrelia duttonii Ly	NC_011251	NC_011249	NC_011229	NC_011256	NC_011254	NC_011250	NC_011248	NC_011264	NC_011262	NC_011265	NC_011261	NC_011259	NC_011226	NC_011224	NC_011257	NC_011247	NC_011245
Borrelia garinii PBi	NS_000196	NC_006129	NC_006128	NC_006156
Borrelia hermsii DAH	CP000274	CP000273	CP000275	CP000276	CP000278	CP000279	CP000280	CP000048	CP000281	CP000277
Borrelia recurrentis A1	NC_011244	NC_011260	NC_011258	NC_011255	NC_011253	NC_011246	NC_011252	NC_011263
Borrelia turicatae 91E135	NC_008710
Brachybacterium faecium DSM 4810	NC_013172
Brachyspira hyodysenteriae WA1	NC_012225	NC_012226
Brachyspira murdochii DSM 12563	CP001959
Brachyspira pilosicoli 95/1000	CP002025
Bradyrhizobium japonicum USDA 110	NC_004463
Bradyrhizobium sp. BTAi1	NC_009485	NC_009475
Bradyrhizobium sp. ORS278	NC_009445
Brevibacillus brevis NBRC 100599	NC_012491
Brevundimonas subvibrioides ATCC 15264	CP002102
Brucella abortus bv. 1 str. 9-941	NC_006933	NC_006932
Brucella abortus S19	NC_010742	NC_010740
Brucella canis ATCC 23365	NC_010104	NC_010103
Brucella melitensis ATCC 23457	NC_012442	NC_012441
Brucella melitensis biovar Abortus 2308	NC_007624	NC_007618
Brucella melitensis bv. 1 str. 16M	NC_003318	NC_003317
Brucella microti CCM 4915	NC_013119	NC_013118
Brucella ovis ATCC 25840	NC_009504	NC_009505
Brucella suis 1330	NC_004311	NC_004310
Brucella suis ATCC 23445	NC_010169	NC_010167
Buchnera aphidicola str. 5A (Acyrthosiphon pisum)	NC_011833
Buchnera aphidicola str. APS (Acyrthosiphon pisum)	NC_002252	NC_002253	NC_002528
Buchnera aphidicola str. Bp (Baizongia pistaciae)	NC_004545	NC_004555
Buchnera aphidicola str. Cc (Cinara cedri)	NC_008513	NC_011878
Buchnera aphidicola str. JF98 (Acyrthosiphon pisum)	CP002303
Buchnera aphidicola str. JF99 (Acyrthosiphon pisum)	CP002302
Buchnera aphidicola str. LL01 (Acyrthosiphon pisum)	CP002300
Buchnera aphidicola str. Sg (Schizaphis graminum)	NC_004061
Buchnera aphidicola str. TLW03 (Acyrthosiphon pisum)	CP002301
Buchnera aphidicola str. Tuc7 (Acyrthosiphon pisum)	NC_011834
Burkholderia ambifaria AMMD	NC_008392	NC_008390	NC_008385	NC_008391
Burkholderia ambifaria MC40-6	NC_010552	NC_010551	NC_010557	NC_010553
Burkholderia cenocepacia AU 1054	NC_008062	NC_008060	NC_008061
Burkholderia cenocepacia HI2424	NC_008544	NC_008543	NC_008542	NC_008545
Burkholderia cenocepacia J2315	NC_011001	NC_011000	NC_011002	NC_011003
Burkholderia cenocepacia MC0-3	NC_010512	NC_010515	NC_010508
Burkholderia glumae BGR1	NC_012725	NC_012724	NC_012720	NC_012718	NC_012723	NC_012721
Burkholderia mallei ATCC 23344	NC_006348	NC_006349
Burkholderia mallei NCTC 10229	NC_008835	NC_008836
Burkholderia mallei NCTC 10247	NC_009079	NC_009080
Burkholderia mallei SAVP1	NC_008784	NC_008785
Burkholderia multivorans ATCC 17616	NC_010805	NC_010804	NC_010801	NC_010802
Burkholderia multivorans ATCC 17616	NC_010070	NC_010087	NC_010086	NC_010084
Burkholderia phymatum STM815	NC_010627	NC_010625	NC_010623	NC_010622
Burkholderia phytofirmans PsJN	NC_010679	NC_010676	NC_010681
Burkholderia pseudomallei 1106a	NC_009078	NC_009076
Burkholderia pseudomallei 1710b	NC_007434	NC_007435
Burkholderia pseudomallei 668	NC_009074	NC_009075
Burkholderia pseudomallei K96243	NC_006351	NC_006350
Burkholderia sp. 383	NC_007509	NC_007511	NC_007510
Burkholderia sp. CCGE1002	CP002015	CP002014	CP002013	CP002016
Burkholderia sp. CCGE1003	CP002218	CP002217
Burkholderia thailandensis E264	NC_007651	NC_007650
Burkholderia vietnamiensis G4	NC_009254	NC_009255	NC_009226	NC_009228	NC_009227	NC_009230	NC_009256	NC_009229
Burkholderia xenovorans LB400	NC_007952	NC_007951	NC_007953
butyrate-producing bacterium SM4/1	FP929060
butyrate-producing bacterium SS3/4	FP929062
butyrate-producing bacterium SSC/2	FP929061
Butyrivibrio fibrisolvens	FP929036
Butyrivibrio proteoclasticus B316	CP001811	CP001812	CP001810	CP001813
Caldicellulosiruptor bescii DSM 6725	NC_012036	NC_012034	NC_012037
Caldicellulosiruptor hydrothermalis 108	CP002219
Caldicellulosiruptor kristjanssonii 177R1B	CP002327	CP002326
Caldicellulosiruptor kronotskyensis 2002	CP002330
Caldicellulosiruptor obsidiansis OB47	CP002164
Caldicellulosiruptor owensensis OL	CP002216
Caldicellulosiruptor saccharolyticus DSM 8903	NC_009437
Calditerrivibrio nitroreducens DSM 19672	CP002348	CP002347
Campylobacter concisus 13826	NC_009802	NC_009796	NC_009795
Campylobacter curvus 525.92	NC_009715
Campylobacter fetus subsp. fetus 82-40	NC_008599
Campylobacter hominis ATCC BAA-381	NC_009713	NC_009714
Campylobacter jejuni RM1221	NC_003912
Campylobacter jejuni subsp. doylei 269.97	NC_009707
Campylobacter jejuni subsp. jejuni 81116	NC_009839
Campylobacter jejuni subsp. jejuni 81-176	NC_008787	NC_008770	NC_008790
Campylobacter jejuni subsp. jejuni IA3902	CP001877	CP001876
Campylobacter jejuni subsp. jejuni ICDCCJ07001	CP002030	CP002029
Campylobacter jejuni subsp. jejuni M1	CP001900
Campylobacter jejuni subsp. jejuni NCTC 11168	NC_002163
Campylobacter jejuni subsp. jejuni S3	CP001961	CP001960
Campylobacter lari RM2100	NC_012040	NC_012039
Candidatus Accumulibacter phosphatis clade IIA str. UW-1	NC_013194	NC_013190	NC_013193	NC_013191
Candidatus Amoebophilus asiaticus 5a2	NC_010830
Candidatus Azobacteroides pseudotrichonymphae genomovar. CFP2	NC_011565	NC_011563	NC_011561	NC_011564	NC_011562
Candidatus Blochmannia floridanus	NC_005061
Candidatus Blochmannia pennsylvanicus str. BPEN	NC_007292
Candidatus Carsonella ruddii PV	NC_008512
Candidatus Desulforudis audaxviator MP104C	NC_010424
Candidatus Hamiltonella defensa 5AT (Acyrthosiphon pisum)	NC_012751	NC_012752
Candidatus Hodgkinia cicadicola Dsem	NC_012960
Candidatus Koribacter versatilis Ellin345	NC_008009
Candidatus Liberibacter asiaticus str. psy62	NC_012985
Candidatus Liberibacter solanacearum CLso-ZC1	CP002371
Candidatus Nitrospira defluvii	FP929003
Candidatus Pelagibacter ubique HTCC1062	NC_007205
Candidatus Phytoplasma australiense	NC_010544
Candidatus Phytoplasma mali	NC_011047
Candidatus Protochlamydia amoebophila UWE25	NC_005861
Candidatus Puniceispirillum marinum IMCC1322	CP001751
Candidatus Riesia pediculicola USDA	CP001086	CP001085
Candidatus Ruthia magnifica str. Cm (Calyptogena magnifica)	NC_008610
Candidatus Solibacter usitatus Ellin6076	NC_008536
Candidatus Sulcia muelleri CARI	CP002163
Candidatus Sulcia muelleri DMIN	CP001981
Candidatus Sulcia muelleri GWSS	NC_010118
Candidatus Sulcia muelleri SMDSEM	NC_013123
Candidatus Vesicomyosocius okutanii HA	NC_009465
Candidatus Zinderia insecticola CARI	CP002161
Capnocytophaga ochracea DSM 7271	NC_013162
Carboxydothermus hydrogenoformans Z-2901	NC_007503
Catenulispora acidiphila DSM 44928	NC_013131
Caulobacter crescentus CB15	NC_002696
Caulobacter crescentus NA1000	NC_011916
Caulobacter segnis ATCC 21756	CP002008
Caulobacter sp. K31	NC_010338	NC_010333	NC_010335
Cellulomonas flavigena DSM 20109	CP001964
Cellvibrio japonicus Ueda107	NC_010995
Chelativorans sp. BNC1	NC_008254	NC_008243	NC_008244	NC_008242
Chitinophaga pinensis DSM 2588	NC_013132
Chlamydia muridarum Nigg	NC_002620	NC_002182
Chlamydia trachomatis 434/Bu	NC_010287
Chlamydia trachomatis A/HAR-13	NC_007429	NC_007430
Chlamydia trachomatis B/Jali20/OT	NC_012686
Chlamydia trachomatis B/TZ1A828/OT	NC_012687
Chlamydia trachomatis D/UW-3/CX	NC_000117
Chlamydia trachomatis D-EC	CP002053	CP002052
Chlamydia trachomatis D-LC	CP002055	CP002054
Chlamydia trachomatis E/11023	CP001890
Chlamydia trachomatis E/150	CP001886
Chlamydia trachomatis G/11074	CP001889
Chlamydia trachomatis G/11222	CP001888
Chlamydia trachomatis G/9301	CP001930
Chlamydia trachomatis G/9768	CP001887
Chlamydia trachomatis L2b/UCH-1/proctitis	NC_010280
Chlamydia trachomatis Sweden2	FN652779
Chlamydophila abortus S26/3	NC_004552
Chlamydophila caviae GPIC	NC_004720	NC_003361
Chlamydophila felis Fe/C-56	NC_007899	NC_007900
Chlamydophila pneumoniae AR39	NC_002180	NC_002179
Chlamydophila pneumoniae CWL029	NC_000922
Chlamydophila pneumoniae J138	NC_002491
Chlamydophila pneumoniae LPCoLN	CP001713	CP001714
Chlamydophila pneumoniae TW-183	NC_005043
Chlorobaculum parvum NCIB 8327	NC_011027
Chlorobium chlorochromatii CaD3	NC_007514
Chlorobium limicola DSM 245	NC_010803
Chlorobium luteolum DSM 273	NC_007512
Chlorobium phaeobacteroides BS1	NC_010831
Chlorobium phaeobacteroides DSM 266	NC_008639
Chlorobium phaeovibrioides DSM 265	NC_009337
Chlorobium tepidum TLS	NC_002932
Chloroflexus aggregans DSM 9485	NC_011831
Chloroflexus aurantiacus J-10-fl	NC_010175
Chloroflexus sp. Y-400-fl	NC_012032
Chloroherpeton thalassium ATCC 35110	NC_011026
Chromobacterium violaceum ATCC 12472	NC_005085
Chromohalobacter salexigens DSM 3043	NC_007963
Citrobacter koseri ATCC BAA-895	NC_009793	NC_009794	NC_009792
Citrobacter rodentium ICC168	NC_013718	NC_013717	NC_013719	NC_013716
Clavibacter michiganensis subsp. michiganensis NCPPB 382	NC_009479	NC_009478	NC_009480
Clavibacter michiganensis subsp. sepedonicus	NC_010407	NC_010399	NC_010408
Clostridiales genomosp. BVAB3 str. UPII9-5	CP001850
Clostridium acetobutylicum ATCC 824	NC_003030	NC_001988
Clostridium beijerinckii NCIMB 8052	NC_009617
Clostridium botulinum A str. ATCC 19397	NC_009697
Clostridium botulinum A str. ATCC 3502	NC_009495	NC_009496
Clostridium botulinum A str. Hall	NC_009698
Clostridium botulinum A2 str. Kyoto	NC_012563
Clostridium botulinum A3 str. Loch Maree	NC_010520	NC_010418
Clostridium botulinum B str. Eklund 17B	NC_010680	NC_010674
Clostridium botulinum B1 str. Okra	NC_010516	NC_010379
Clostridium botulinum Ba4 str. 657	NC_012658	NC_012657	NC_012654
Clostridium botulinum E3 str. Alaska E43	NC_010723
Clostridium botulinum F str. 230613	CP002012	CP002011
Clostridium botulinum F str. Langeland	NC_009699	NC_009700
Clostridium cellulolyticum H10	NC_011898
Clostridium cellulovorans 743B	CP002160
Clostridium cf. saccharolyticum K10	FP929037
Clostridium difficile 630	NC_009089	NC_008226
Clostridium difficile CD196	NC_013315
Clostridium difficile R20291	NC_013316
Clostridium kluyveri DSM 555	NC_009466	NC_009706
Clostridium kluyveri NBRC 12016	NC_011837	NC_011836
Clostridium ljungdahlii DSM 13528	CP001666
Clostridium novyi NT	NC_008593
Clostridium perfringens ATCC 13124	NC_008261
Clostridium perfringens SM101	NC_008262	NC_008263	NC_008264	NC_008265
Clostridium perfringens str. 13	NC_003366	NC_003042
Clostridium phytofermentans ISDg	NC_010001
Clostridium saccharolyticum WM1	CP002109
Clostridium sticklandii DSM 519	FP565809
Clostridium tetani E88	NC_004557	NC_004565
Clostridium thermocellum ATCC 27405	NC_009012
Clostridium thermocellum DSM 1313	CP002416
Colwellia psychrerythraea 34H	NC_003910
Comamonas testosteroni CNB-1	NC_010935	NC_013446
Conexibacter woesei DSM 14684	NC_013739
Coprococcus catus GD/7	FP929038
Coprococcus sp. ART55/1	FP929039
Coprothermobacter proteolyticus DSM 5265	NC_011295
Coraliomargarita akajimensis DSM 45221	CP001998
Corynebacterium aurimucosum ATCC 700975	NC_010813	NC_012590
Corynebacterium diphtheriae NCTC 13129	NC_002935
Corynebacterium efficiens YS-314	NC_004319	NC_004369	NC_004320
Corynebacterium glutamicum ATCC 13032	NC_003450
Corynebacterium glutamicum ATCC 13032	NC_006958
Corynebacterium glutamicum R	NC_009343	NC_009342
Corynebacterium jeikeium K411	NC_003080	NC_007164
Corynebacterium kroppenstedtii DSM 44385	NC_012704
Corynebacterium pseudotuberculosis 1002	CP001809
Corynebacterium pseudotuberculosis C231	CP001829
Corynebacterium pseudotuberculosis FRC41	CP002097
Corynebacterium pseudotuberculosis I19	CP002251
Corynebacterium urealyticum DSM 7109	NC_010545
Coxiella burnetii CbuG_Q212	NC_011527
Coxiella burnetii CbuK_Q154	NC_011526	NC_011528
Coxiella burnetii Dugway 5J108-111	NC_009727	NC_009726
Coxiella burnetii RSA 331	NC_010117	NC_010115
Coxiella burnetii RSA 493	NC_004704	NC_002971
Croceibacter atlanticus HTCC2559	CP002046
Cronobacter sakazakii ATCC BAA-894	NC_009778	NC_009779	NC_009780
Cronobacter turicensis z3032	NC_013285	NC_013284	NC_013283	NC_013282
Cryptobacterium curtum DSM 15641	NC_013170
Cupriavidus metallidurans CH34	NC_007973	NC_007974	NC_007971	NC_007972
Cupriavidus taiwanensis	NC_010529	NC_010528	NC_010530
cyanobacterium UCYN-A	NC_013771
Cyanothece sp. ATCC 51142	NC_010539	NC_010542	NC_010541	NC_010547	NC_010546	NC_010543
Cyanothece sp. PCC 7424	NC_011729	NC_011730	NC_011738	NC_011734	NC_011737	NC_011732	NC_011733
Cyanothece sp. PCC 7425	NC_011885	NC_011880	NC_011884	NC_011882
Cyanothece sp. PCC 7822	CP002201	CP002204	CP002203	CP002200	CP002199	CP002198	CP002202
Cyanothece sp. PCC 8801	NC_011721	NC_011726	NC_011727	NC_011723
Cyanothece sp. PCC 8802	NC_013168	NC_013167	NC_013163	NC_013160	NC_013161
Cytophaga hutchinsonii ATCC 33406	NC_008255
Dechloromonas aromatica RCB	NC_007298
Deferribacter desulfuricans SSM1	AP011530	AP011529
Dehalococcoides ethenogenes 195	NC_002936
Dehalococcoides sp. BAV1	NC_009455
Dehalococcoides sp. CBDB1	NC_007356
Dehalococcoides sp. GT	CP001924
Dehalococcoides sp. VS	NC_013552
Dehalogenimonas lykanthroporepellens BL-DC-9	CP002084
Deinococcus deserti VCD115	NC_012527	NC_012526	NC_012528	NC_012529
Deinococcus geothermalis DSM 11300	NC_009939	NC_008010	NC_008025
Deinococcus radiodurans R1	NC_001263	NC_000958	NC_001264	NC_000959
Delftia acidovorans SPH-1	NC_010002
Denitrovibrio acetiphilus DSM 12809	CP001968
Desulfarculus baarsii DSM 2075	CP002085
Desulfatibacillum alkenivorans AK-01	NC_011768
Desulfitobacterium hafniense DCB-2	NC_011830
Desulfitobacterium hafniense Y51	NC_007907
Desulfobacterium autotrophicum HRM2	NC_012109	NC_012108
Desulfococcus oleovorans Hxd3	NC_009943
Desulfohalobium retbaense DSM 5692	NC_013223	NC_013224
Desulfomicrobium baculatum DSM 4028	NC_013173
Desulfotalea psychrophila LSv54	NC_006138	NC_006140	NC_006139
Desulfotomaculum acetoxidans DSM 771	NC_013216
Desulfotomaculum reducens MI-1	NC_009253
Desulfovibrio desulfuricans subsp. desulfuricans str. ATCC 27774	NC_011883
Desulfovibrio desulfuricans subsp. desulfuricans str. G20	NC_007519
Desulfovibrio magneticus RS-1	NC_012796	NC_012795	NC_012797
Desulfovibrio salexigens DSM 2638	NC_012881
Desulfovibrio vulgaris DP4	NC_008751	NC_008741
Desulfovibrio vulgaris RCH1	CP002297	CP002298
Desulfovibrio vulgaris str. Hildenborough	NC_005863	NC_002937
Desulfovibrio vulgaris str. 'Miyazaki F'	NC_011769
Desulfurivibrio alkaliphilus AHT2	CP001940
Dichelobacter nodosus VCS1703A	NC_009446
Dickeya dadantii 3937	CP002038
Dickeya dadantii Ech586	NC_013592
Dickeya dadantii Ech703	NC_012880
Dickeya zeae Ech1591	NC_012912
Dictyoglomus thermophilum H-6-12	NC_011297
Dictyoglomus turgidum DSM 6724	NC_011661
Dinoroseobacter shibae DFL 12	NC_009956	NC_009955	NC_009952	NC_009959	NC_009958	NC_009957
Dyadobacter fermentans DSM 18053	NC_013037
Edwardsiella ictaluri 93-146	NC_012779
Edwardsiella tarda EIB202	NC_013509	NC_013508
Edwardsiella tarda FL6-60	CP002155	CP002154
Eggerthella lenta DSM 2243	NC_013204
Ehrlichia canis str. Jake	NC_007354
Ehrlichia chaffeensis str. Arkansas	NC_007799
Ehrlichia ruminantium str. Gardel	NC_006831
Ehrlichia ruminantium str. Welgevonden	NC_005295
Ehrlichia ruminantium str. Welgevonden	NC_006832
Elusimicrobium minutum Pei191	NC_010644
Enterobacter cloacae SCF1	CP002272
Enterobacter cloacae subsp. cloacae ATCC 13047	CP001920	CP001919	CP001918
Enterobacter cloacae subsp. cloacae NCTC 9394	FP929040
Enterobacter sp. 638	NC_009436	NC_009425
Enterococcus faecalis V583	NC_004671	NC_004668	NC_004670	NC_004669
Enterococcus sp. 7L76	FP929058
Erwinia amylovora ATCC 49946	FN666575	FN666577	FN666576
Erwinia amylovora CFBP1430	FN434114	FN434113
Erwinia billingiae Eb661	FP236826	FP236843	FP236830
Erwinia pyrifoliae DSM 12163	FN392239	FN392238	FN392237	FN392235	FN392236
Erwinia pyrifoliae Ep1/96	NC_013954	NC_013263	NC_013265	NC_012214	NC_013264
Erwinia sp. Ejp617	CP002125	CP002129	CP002128	CP002127	CP002126	CP002124
Erwinia tasmaniensis Et1/99	NC_010694	NC_010697	NC_010693	NC_010699	NC_010695	NC_010696
Erythrobacter litoralis HTCC2594	NC_007722
Escherichia coli 042	FN554767	FN554766
Escherichia coli 536	NC_008253
Escherichia coli 55989	NC_011748
Escherichia coli ABU 83972	CP001833	CP001671
Escherichia coli APEC O1	NC_008563	NC_009838	NC_009837
Escherichia coli ATCC 8739	NC_010468
Escherichia coli B str. REL606	NC_012967
Escherichia coli BL21(DE3)	CP001509
Escherichia coli BL21(DE3)	AM946981
Escherichia coli BL21-Gold(DE3)plyss AG	NC_012947
Escherichia coli BW2952	NC_012759
Escherichia coli CFT073	NC_004431
Escherichia coli DH1	CP001637
Escherichia coli E24377A	NC_009791	NC_009786	NC_009788	NC_009789	NC_009787	NC_009801	NC_009790
Escherichia coli ED1a	NC_011745
Escherichia coli ETEC H10407	FN649414
Escherichia coli H10407	XB000045
Escherichia coli HS	NC_009800
Escherichia coli IAI1	NC_011741
Escherichia coli IAI39	NC_011750
Escherichia coli IHE3034	CP001969
Escherichia coli O103:H2 str. 12009	NC_013353	NC_013354
Escherichia coli O111:H- str. 11128	NC_013368	NC_013367	NC_013366	NC_013365	NC_013364	NC_013370
Escherichia coli O127:H6 str. E2348/69	NC_011601	NC_011603	NC_011602
Escherichia coli O157:H7 str. EC4115	NC_011353	NC_011350	NC_011351
Escherichia coli O157:H7 str. EDL933	NC_007414	NC_002655
Escherichia coli O157:H7 str. Sakai	NC_002695	NC_002128	NC_002127
Escherichia coli O157:H7 str. TW14359	NC_013008	NC_013010
Escherichia coli O26:H11 str. 11368	NC_013363	NC_014543	NC_013362	NC_013369	NC_013361
Escherichia coli O55:H7 str. CB9615	CP001847	CP001846
Escherichia coli O83:H1 str. NRG 857C	CP001855	CP001856
Escherichia coli S88	NC_011742	NC_011747
Escherichia coli SE11	NC_011407	NC_011416	NC_011415	NC_011408	NC_011419	NC_011411	NC_011413
Escherichia coli SE15	AP009378	AP009379
Escherichia coli SMS-3-5	NC_010488	NC_010485	NC_010486	NC_010487	NC_010498
Escherichia coli str. K-12 substr. DH10B	NC_010473
Escherichia coli str. K-12 substr. MG1655	NC_000913
Escherichia coli str. K-12 substr. W3110	AC_000091
Escherichia coli UM146	CP002168	CP002167
Escherichia coli UMN026	NC_011739	NC_011749	NC_011751
Escherichia coli UTI89	NC_007946	NC_007941
Escherichia coli W	CP002187	CP002185	CP002186
Escherichia fergusonii ATCC 35469	NC_011740	NC_011743
Ethanoligenens harbinense YUAN-3	CP002400
Eubacterium cylindroides T2-87	FP929041
Eubacterium eligens ATCC 27750	NC_012780	NC_012778	NC_012782
Eubacterium limosum KIST612	CP002273
Eubacterium rectale ATCC 33656	NC_012781
Eubacterium rectale DSM 17629	FP929042
Eubacterium rectale M104/1	FP929043
Eubacterium siraeum	FP929044
Eubacterium siraeum V10Sc8a	FP929059
Exiguobacterium sibiricum 255-15	NC_010556	NC_010549	NC_010550
Exiguobacterium sp. AT1b	NC_012673
Faecalibacterium prausnitzii	FP929046
Faecalibacterium prausnitzii L2-6	FP929045
Ferrimonas balearica DSM 9799	CP002209
Fervidobacterium nodosum Rt17-B1	NC_009718
Fibrobacter succinogenes subsp. succinogenes S85	NC_013410
Fibrobacter succinogenes subsp. succinogenes S85	CP002158
Finegoldia magna ATCC 29328	NC_010376	NC_010371
Flavobacteriaceae bacterium 3519-10	NC_013062
Flavobacterium johnsoniae UW101	NC_009441
Flavobacterium psychrophilum JIP02/86	NC_009613
Francisella novicida U112	NC_008601
Francisella philomiragia subsp. philomiragia ATCC 25017	NC_010331	NC_010336
Francisella tularensis subsp. holarctica FTNF002-00	NC_009749
Francisella tularensis subsp. holarctica LVS	NC_007880
Francisella tularensis subsp. holarctica OSU18	NC_008369
Francisella tularensis subsp. mediasiatica FSC147	NC_010677
Francisella tularensis subsp. tularensis FSC198	NC_008245
Francisella tularensis subsp. tularensis NE061598	CP001633
Francisella tularensis subsp. tularensis SCHU S4	NC_006570
Francisella tularensis subsp. tularensis WY96-3418	NC_009257
Frankia alni ACN14a	NC_008278
Frankia sp. CcI3	NC_007777
Frankia sp. EAN1pec	NC_009921
Frankia sp. EuI1c	CP002299
Fusobacterium nucleatum subsp. nucleatum ATCC 25586	NC_003454
Gallionella capsiferriformans ES-2	CP002159
Gardnerella vaginalis 409-05	NC_013721
Gardnerella vaginalis ATCC 14019	CP002104
Gemmatimonas aurantiaca T-27	NC_012489
Geobacillus kaustophilus HTA426	NC_006509	NC_006510
Geobacillus sp. C56-T3	CP002050
Geobacillus sp. WCH70	NC_012793	NC_012790	NC_012794
Geobacillus sp. Y4.1MC1	CP002294	CP002293
Geobacillus sp. Y412MC61	NC_013412	NC_013411
Geobacillus thermodenitrificans NG80-2	NC_009328	NC_009329
Geobacter bemidjiensis Bem	NC_011146
Geobacter lovleyi SZ	NC_010815	NC_010814
Geobacter metallireducens GS-15	NC_007517	NC_007515
Geobacter sp. FRC-32	NC_011979
Geobacter sp. M21	NC_012918
Geobacter sulfurreducens KN400	CP002031
Geobacter sulfurreducens PCA	NC_002939
Geobacter uraniireducens Rf4	NC_009483
Geodermatophilus obscurus DSM 43160	NC_013757
Gloeobacter violaceus PCC 7421	NC_005125
Gluconacetobacter diazotrophicus PAl 5	NC_011365	NC_011367
Gluconacetobacter diazotrophicus PAl 5	NC_010123	NC_010125	NC_010124
Gluconobacter oxydans 621H	NC_006676	NC_006675	NC_006673	NC_006674	NC_006677	NC_006672
Gordonia bronchialis DSM 43247	NC_013442	NC_013441
Gordonibacter pamelaeae 7-10-1-b	FP929047
Gramella forsetii KT0803	NC_008571
Granulibacter bethesdensis CGDNIH1	NC_008343
Haemophilus ducreyi 35000HP	NC_002940
Haemophilus influenzae 10810	FQ312006
Haemophilus influenzae 86-028NP	NC_007146
Haemophilus influenzae PittEE	NC_009566
Haemophilus influenzae PittGG	NC_009567
Haemophilus influenzae R2846	CP002276
Haemophilus influenzae R2866	CP002277
Haemophilus influenzae Rd KW20	NC_000907
Haemophilus parainfluenzae T3T1	FQ312002
Haemophilus parasuis SH0165	NC_011852
Haemophilus somnus 129PT	NC_006298	NC_008309
Haemophilus somnus 2336	NC_010519
Hahella chejuensis KCTC 2396	NC_007645
Halanaerobium praevalens DSM 2228	CP002175
Halanaerobium sp. 'sapolanicus'	CP002304
Haliangium ochraceum DSM 14365	NC_013440
Halomonas elongata DSM 2581	FN869568
Halorhodospira halophila SL1	NC_008789
Halothermothrix orenii H 168	NC_011899
Halothiobacillus neapolitanus c2	NC_013422
Helicobacter acinonychis str. Sheeba	NC_008230	NC_008229
Helicobacter felis ATCC 49179	FQ670179
Helicobacter hepaticus ATCC 51449	NC_004917
Helicobacter mustelae 12198	FN555004
Helicobacter pylori	CP001680
Helicobacter pylori 26695	NC_000915
Helicobacter pylori 35A	CP002096
Helicobacter pylori 51	CP000012
Helicobacter pylori 908	CP002184
Helicobacter pylori B38	NC_012973
Helicobacter pylori B8	FN598874	FN665651
Helicobacter pylori Cuz20	CP002076
Helicobacter pylori G27	NC_011334	NC_011333
Helicobacter pylori HPAG1	NC_008087	NC_008086
Helicobacter pylori J99	NC_000921
Helicobacter pylori P12	NC_011499	NC_011498
Helicobacter pylori PeCan4	CP002075	CP002074
Helicobacter pylori Sat464	CP002072	CP002071
Helicobacter pylori Shi470	NC_010698
Helicobacter pylori SJM180	CP002073
Helicobacter pylori v225d	CP001583	CP001582
Heliobacterium modesticaldum Ice1	NC_010337
Herbaspirillum seropedicae SmR1	CP002039
Herminiimonas arsenicoxydans	NC_009138
Herpetosiphon aurantiacus ATCC 23779	NC_009972	NC_009974	NC_009973
Hirschia baltica ATCC 49814	NC_012983	NC_012982
Hydrogenobacter thermophilus TK-6	CP002221
Hydrogenobacter thermophilus TK-6	AP011112
Hydrogenobaculum sp. Y04AAS1	NC_011126
Hyphomicrobium denitrificans ATCC 51888	CP002083
Hyphomonas neptunium ATCC 15444	NC_008358
Idiomarina loihiensis L2TR	NC_006512
Ilyobacter polytropus DSM 2926	CP002281	CP002283	CP002282
Intrasporangium calvum DSM 43043	CP002343
Jannaschia sp. CCS1	NC_007802	NC_007801
Janthinobacterium sp. Marseille	NC_009659
Jonesia denitrificans DSM 20603	NC_013174
Kangiella koreensis DSM 16069	NC_013166
Ketogulonicigenium vulgare Y25	CP002225	CP002224	CP002226
Kineococcus radiotolerans SRS30216	NC_009664	NC_009660	NC_009806
Klebsiella pneumoniae 342	NC_011283	NC_011281	NC_011282
Klebsiella pneumoniae NTUH-K2044	NC_006625	NC_012731
Klebsiella pneumoniae subsp. pneumoniae MGH 78578	NC_009648	NC_009653	NC_009651	NC_009650	NC_009649	NC_009652
Klebsiella variicola At-22	CP001891
Kocuria rhizophila DC2201	NC_010617
Kosmotoga olearia TBF 19.5.1	NC_012785
Kribbella flavida DSM 17836	NC_013729
Kytococcus sedentarius DSM 20547	NC_013169
Lactobacillus acidophilus NCFM	NC_006814
Lactobacillus amylovorus GRL 1112	CP002338
Lactobacillus brevis ATCC 367	NC_008498	NC_008497	NC_008499
Lactobacillus casei ATCC 334	NC_008502	NC_008526
Lactobacillus casei BL23	NC_010999
Lactobacillus casei str. Zhang	CP000935	CP001084
Lactobacillus crispatus ST1	FN692037
Lactobacillus delbrueckii subsp. bulgaricus ATCC 11842	NC_008054
Lactobacillus delbrueckii subsp. bulgaricus ATCC BAA-365	NC_008529
Lactobacillus delbrueckii subsp. bulgaricus ND02	CP002342	CP002341
Lactobacillus fermentum CECT 5716	CP002033
Lactobacillus fermentum IFO 3956	NC_010610
Lactobacillus gasseri ATCC 33323	NC_008530
Lactobacillus helveticus DPC 4571	NC_010080
Lactobacillus johnsonii FI9785	NC_012552	NC_013505	NC_013504
Lactobacillus johnsonii NCC 533	NC_005362
Lactobacillus plantarum JDM1	NC_012984
Lactobacillus plantarum subsp. plantarum ST-III	CP002222	CP002223
Lactobacillus plantarum WCFS1	NC_006377	NC_006376	NC_006375	NC_004567
Lactobacillus reuteri DSM 20016	NC_009513
Lactobacillus reuteri JCM 1112	NC_010609
Lactobacillus rhamnosus GG	AP011548
Lactobacillus rhamnosus GG	NC_013198
Lactobacillus rhamnosus Lc 705	NC_013199	NC_013200
Lactobacillus sakei subsp. sakei 23K	NC_007576
Lactobacillus salivarius CECT 5713	CP002036	CP002035	CP002034	CP002037
Lactobacillus salivarius UCC118	NC_007929	NC_007930	NC_006529	NC_006530
Lactococcus lactis subsp. cremoris MG1363	NC_009004
Lactococcus lactis subsp. cremoris NZ9000	CP002094
Lactococcus lactis subsp. cremoris SK11	NC_008527	NC_008504	NC_008506	NC_008505	NC_008503	NC_008507
Lactococcus lactis subsp. lactis Il1403	NC_002662
Lactococcus lactis subsp. lactis KF147	NC_013657	NC_013656
Laribacter hongkongensis HLHK9	NC_012559
Lawsonia intracellularis PHE/MN1-00	NC_008011	NC_008014	NC_008012	NC_008013
Leadbetterella byssophila DSM 17132	CP002305
Legionella longbeachae NSW150	FN650141	FN650140
Legionella pneumophila 130b	FR687201
Legionella pneumophila 2300/99 Alcoy	CP001828
Legionella pneumophila str. Corby	NC_009494
Legionella pneumophila str. Lens	NC_006369	NC_006366
Legionella pneumophila str. Paris	NC_006365	NC_006368
Legionella pneumophila subsp. pneumophila str. Philadelphia 1	NC_002942
Leifsonia xyli subsp. xyli str. CTCB07	NC_006087
Leptospira biflexa serovar Patoc strain 'Patoc 1 (Ames)'	NC_010842	NC_010846	NC_010845
Leptospira biflexa serovar Patoc strain 'Patoc 1 (Paris)'	NC_010602	NC_010843	NC_010844
Leptospira borgpetersenii serovar Hardjo-bovis JB197	NC_008511	NC_008510
Leptospira borgpetersenii serovar Hardjo-bovis L550	NC_008509	NC_008508
Leptospira interrogans serovar Copenhageni str. Fiocruz L1-130	NC_005823	NC_005824
Leptospira interrogans serovar Lai str. 56601	NC_004343	NC_004342
Leptothrix cholodnii SP-6	NC_010524
Leptotrichia buccalis C-1013-b	NC_013192
Leuconostoc citreum KM20	NC_010466	NC_010469	NC_010467	NC_010470	NC_010471
Leuconostoc gasicomitatum LMG 18811	FN822744
Leuconostoc kimchii IMSNU 11154	CP001757	CP001756	CP001755	CP001758	CP001753	CP001754
Leuconostoc mesenteroides subsp. mesenteroides ATCC 8293	NC_008496	NC_008531
Listeria innocua Clip11262	NC_003212	NC_003383
Listeria monocytogenes	CP001603	CP001602
Listeria monocytogenes 08-5923	CP001604
Listeria monocytogenes Clip80459	NC_012488
Listeria monocytogenes EGD-e	NC_003210
Listeria monocytogenes HCC23	NC_011660
Listeria monocytogenes serotype 4a str. L99	FM211688
Listeria monocytogenes serotype 4b str. F2365	NC_002973
Listeria seeligeri serovar 1/2b str. SLCC3954	FN557490
Listeria welshimeri serovar 6b str. SLCC5334	NC_008555
Lysinibacillus sphaericus C3-41	NC_010382	NC_010381
Macrococcus caseolyticus JCSC5402	NC_011995	NC_011999	NC_012002	NC_012001	NC_012000	NC_011998	NC_011997	NC_011996	NC_012003
Magnetococcus sp. MC-1	NC_008576
Magnetospirillum magneticum AMB-1	NC_007626
Mannheimia succiniciproducens MBEL55E	NC_006300
Maribacter sp. HTCC2170	CP002157
Maricaulis maris MCS10	NC_008347
marine bacterium HP15	CP001980	CP001979	CP001978
Marinobacter aquaeolei VT8	NC_008740	NC_008739	NC_008738
Marinomonas sp. MWYL1	NC_009654
Marivirga tractuosa DSM 4126	CP002350	CP002349
Megamonas hypermegale	FP929048
Meiothermus ruber DSM 1279	CP001743
Meiothermus silvanus DSM 9946	CP002044	CP002043	CP002042
Mesoplasma florum L1	NC_006055
Mesorhizobium loti MAFF303099	NC_002678	NC_002682	NC_002679
Methylacidiphilum infernorum V4	NC_010794
Methylibium petroleiphilum PM1	NC_008826	NC_008825
Methylobacillus flagellatus KT	NC_007947
Methylobacterium chloromethanicum CM4	NC_011757	NC_011758	NC_011760
Methylobacterium extorquens AM1	NC_012808	NC_012809	NC_012807	NC_012811	NC_012810
Methylobacterium extorquens DM4	NC_012988	NC_012989	NC_012987
Methylobacterium extorquens PA1	NC_010172
Methylobacterium nodulans ORS 2060	NC_011889	NC_011890	NC_011895	NC_011893	NC_011887	NC_011892	NC_011894	NC_011888
Methylobacterium populi BJ001	NC_010725	NC_010727	NC_010721
Methylobacterium radiotolerans JCM 2831	NC_010505	NC_010507	NC_010504	NC_010502	NC_010518	NC_010514	NC_010509	NC_010510	NC_010517
Methylobacterium sp. 4-46	NC_010374	NC_010373	NC_010511
Methylocella silvestris BL2	NC_011666
Methylococcus capsulatus str. Bath	NC_002977
Methylotenera mobilis JLW8	NC_012968
Methylotenera sp. 301	CP002056
Methylovorus sp. MP688	CP002252
Methylovorus sp. SIP3-4	NC_012969	NC_012972	NC_012970
Micrococcus luteus NCTC 2665	NC_012803
Microcystis aeruginosa NIES-843	NC_010296
Micromonospora aurantiaca ATCC 27029	CP002162
Micromonospora sp. L5	CP002399
Mobiluncus curtisii ATCC 43063	CP001992
Moorella thermoacetica ATCC 39073	NC_007644
Moraxella catarrhalis RH4	CP002005
Mycobacterium abscessus ATCC 19977	NC_010397	NC_010394
Mycobacterium avium 104	NC_008595
Mycobacterium avium subsp. paratuberculosis K-10	NC_002944
Mycobacterium bovis AF2122/97	NC_002945
Mycobacterium bovis BCG str. Pasteur 1173P2	NC_008769
Mycobacterium bovis BCG str. Tokyo 172	NC_012207
Mycobacterium gilvum PYR-GCK	NC_009340	NC_009341	NC_009338	NC_009339
Mycobacterium leprae Br4923	NC_011896
Mycobacterium leprae TN	NC_002677
Mycobacterium marinum M	NC_010604	NC_010612
Mycobacterium smegmatis str. MC2 155	NC_008596
Mycobacterium sp. JLS	NC_009077
Mycobacterium sp. KMS	NC_008704	NC_008705	NC_008703
Mycobacterium sp. MCS	NC_008147	NC_008146
Mycobacterium sp. Spyr1	CP002387	CP002386	CP002385
Mycobacterium tuberculosis CDC1551	NC_002755
Mycobacterium tuberculosis F11	NC_009565
Mycobacterium tuberculosis H37Ra	NC_009525
Mycobacterium tuberculosis H37Rv	NC_000962
Mycobacterium tuberculosis KZN 1435	NC_012943
Mycobacterium ulcerans Agy99	NC_008611	NC_005916
Mycobacterium vanbaalenii PYR-1	NC_008726
Mycoplasma agalactiae PG2	NC_009497
Mycoplasma arthritidis 158L3-1	NC_011025
Mycoplasma bovis PG45	CP002188
Mycoplasma capricolum subsp. capricolum ATCC 27343	NC_007633
Mycoplasma conjunctivae HRC/581	NC_012806
Mycoplasma crocodyli MP145	CP001991
Mycoplasma fermentans JER	CP001995
Mycoplasma fermentans PG18	AP009608
Mycoplasma gallisepticum str. F	CP001873
Mycoplasma gallisepticum str. R(high)	CP001872
Mycoplasma gallisepticum str. R(low)	NC_004829
Mycoplasma genitalium G37	NC_000908
Mycoplasma hominis	NC_013511
Mycoplasma hyopneumoniae 168	CP002274
Mycoplasma hyopneumoniae 232	NC_006360
Mycoplasma hyopneumoniae 7448	NC_007332
Mycoplasma hyopneumoniae J	NC_007295
Mycoplasma hyorhinis HUB-1	CP002170
Mycoplasma leachii PG50	CP002108
Mycoplasma mobile 163K	NC_006908
Mycoplasma mycoides subsp. capri str. GM12 (deltatypeIIIres clone)	CP001668
Mycoplasma mycoides subsp. capri str. GM12 (tetM-lacZ clone)	CP001621
Mycoplasma mycoides subsp. mycoides SC str. Gladysdale	CP002107
Mycoplasma mycoides subsp. mycoides SC str. PG1	NC_005364
Mycoplasma penetrans HF-2	NC_004432
Mycoplasma pneumoniae FH	CP002077
Mycoplasma pneumoniae M129	NC_000912
Mycoplasma pulmonis UAB CTIP	NC_002771
Mycoplasma synoviae 53	NC_007294
Myxococcus xanthus DK 1622	NC_008095
Nakamurella multipartita DSM 44233	NC_013235
Natranaerobius thermophilus JW/NM-WN-LF	NC_010718	NC_010724	NC_010715
Nautilia profundicola AmH	NC_012115
Neisseria gonorrhoeae FA 1090	NC_002946
Neisseria gonorrhoeae NCCP11945	NC_011034	NC_011035
Neisseria lactamica ST-640	XB000028
Neisseria meningitidis 053442	NC_010120
Neisseria meningitidis 8013	FM999788
Neisseria meningitidis alpha14	NC_013016
Neisseria meningitidis alpha710	CP001561
Neisseria meningitidis FAM18	NC_008767
Neisseria meningitidis MC58	NC_003112
Neisseria meningitidis Z2491	NC_003116
Neorickettsia risticii str. Illinois	NC_013009
Neorickettsia sennetsu str. Miyayama	NC_007798
Nitratiruptor sp. SB155-2	NC_009662
Nitrobacter hamburgensis X14	NC_007959	NC_007961	NC_007960	NC_007964
Nitrobacter winogradskyi Nb-255	NC_007406
Nitrosococcus halophilus Nc4	CP001799	CP001798
Nitrosococcus oceani ATCC 19707	NC_007483	NC_007484
Nitrosococcus watsoni C-113	CP002088	CP002087	CP002086
Nitrosomonas europaea ATCC 19718	NC_004757
Nitrosomonas eutropha C91	NC_008344	NC_008341	NC_008342
Nitrosospira multiformis ATCC 25196	NC_007614	NC_007616	NC_007615	NC_007617
Nocardia farcinica IFM 10152	NC_006361	NC_006363	NC_006362
Nocardioides sp. JS614	NC_008699	NC_008697
Nocardiopsis dassonvillei subsp. dassonvillei DSM 43111	CP002040	CP002041
'Nostoc azollae' 0708	CP002061	CP002060	CP002059
Nostoc punctiforme PCC 73102	NC_010629	NC_010628	NC_010630	NC_010632	NC_010631	NC_010633
Nostoc sp. PCC 7120	NC_003272	NC_003270	NC_003241	NC_003267	NC_003240	NC_003276	NC_003273
Novosphingobium aromaticivorans DSM 12444	NC_007794	NC_009427	NC_009426
Oceanithermus profundus DSM 14977	CP002362	CP002361
Oceanobacillus iheyensis HTE831	NC_004193
Ochrobactrum anthropi ATCC 49188	NC_009667	NC_009668	NC_009672	NC_009671	NC_009670	NC_009669
Oenococcus oeni PSU-1	NC_008528
Oligotropha carboxidovorans OM5	NC_011386
Olsenella uli DSM 7084	CP002106
Onion yellows phytoplasma OY-M	NC_005303
Opitutus terrae PB90-1	NC_010571
Orientia tsutsugamushi str. Boryong	NC_009488
Orientia tsutsugamushi str. Ikeda	NC_010793
Paenibacillus polymyxa E681	CP000154
Paenibacillus polymyxa SC2	CP002214	CP002213
Paenibacillus sp. JDR-2	NC_012914
Paenibacillus sp. Y412MC10	NC_013406
Paludibacter propionicigenes WB4	CP002345
Pantoea ananatis LMG 20103	CP001875
Pantoea vagans C9-1	CP001894	CP001893	CP002206	CP001895
Parabacteroides distasonis ATCC 8503	NC_009615
Paracoccus denitrificans PD1222	NC_008688	NC_008687	NC_008686
Parvibaculum lavamentivorans DS-1	NC_009719
Parvularcula bermudensis HTCC2503	CP002156
Pasteurella multocida subsp. multocida str. Pm70	NC_002663
Pectobacterium atrosepticum SCRI1043	NC_004547
Pectobacterium carotovorum subsp. carotovorum PC1	NC_012917
Pectobacterium wasabiae WPP163	NC_013421
Pediococcus pentosaceus ATCC 25745	NC_008525
Pedobacter heparinus DSM 2366	NC_013061
Pelobacter carbinolicus DSM 2380	NC_007498
Pelobacter propionicus DSM 2379	NC_008609	NC_008607	NC_008608
Pelodictyon phaeoclathratiforme BU-1	NC_011060
Pelotomaculum thermopropionicum SI	NC_009454
Persephonella marina EX-H1	NC_012439	NC_012440
Petrotoga mobilis SJ95	NC_010003
Phenylobacterium zucineum HLK1	NC_011144	NC_011143
Photobacterium profundum SS9	NC_006371	NC_006370	NC_005871
Photorhabdus asymbiotica	NC_012962	NC_012961
Photorhabdus luminescens subsp. laumondii TTO1	NC_005126
Pirellula staleyi DSM 6068	NC_013720
Planctomyces limnophilus DSM 3776	CP001745	CP001744
Polaromonas naphthalenivorans CJ2	NC_008759	NC_008781	NC_008764	NC_008763	NC_008762	NC_008761	NC_008758	NC_008757	NC_008760
Polaromonas sp. JS666	NC_007950	NC_007949	NC_007948
Polynucleobacter necessarius subsp. asymbioticus QLW-P1DMWA-1	NC_009379
Polynucleobacter necessarius subsp. necessarius STIR1	NC_010531
Porphyromonas gingivalis ATCC 33277	NC_010729
Porphyromonas gingivalis W83	NC_002950
Prevotella melaninogenica ATCC 25845	CP002123	CP002122
Prevotella ruminicola 23	CP002006
Prochlorococcus marinus str. AS9601	NC_008816
Prochlorococcus marinus str. MIT 9211	NC_009976
Prochlorococcus marinus str. MIT 9215	NC_009840
Prochlorococcus marinus str. MIT 9301	NC_009091
Prochlorococcus marinus str. MIT 9303	NC_008820
Prochlorococcus marinus str. MIT 9312	NC_007577
Prochlorococcus marinus str. MIT 9313	NC_005071
Prochlorococcus marinus str. MIT 9515	NC_008817
Prochlorococcus marinus str. NATL1A	NC_008819
Prochlorococcus marinus str. NATL2A	NC_007335
Prochlorococcus marinus subsp. marinus str. CCMP1375	NC_005042
Prochlorococcus marinus subsp. pastoris str. CCMP1986	NC_005072
Propionibacterium acnes KPA171202	NC_006085
Propionibacterium acnes SK137	CP001977
Propionibacterium freudenreichii subsp. shermanii CIP 103027	FN806773
Prosthecochloris aestuarii DSM 271	NC_011061	NC_011059
Proteus mirabilis HI4320	NC_010554	NC_010555
Pseudoalteromonas atlantica T6c	NC_008228
Pseudoalteromonas haloplanktis TAC125	NC_007482	NC_007481
Pseudoalteromonas sp. SM9913	CP001796	CP001797
Pseudomonas aeruginosa LESB58	NC_011770
Pseudomonas aeruginosa PA7	NC_009656
Pseudomonas aeruginosa PAO1	NC_002516
Pseudomonas aeruginosa UCBPP-PA14	NC_008463
Pseudomonas entomophila L48	NC_008027
Pseudomonas fluorescens Pf0-1	NC_007492
Pseudomonas fluorescens Pf-5	NC_004129
Pseudomonas fluorescens SBW25	NC_012660	NC_009444
Pseudomonas mendocina ymp	NC_009439
Pseudomonas putida BIRD-1	CP002290
Pseudomonas putida F1	NC_009512
Pseudomonas putida GB-1	NC_010322
Pseudomonas putida KT2440	NC_002947
Pseudomonas putida W619	NC_010501
Pseudomonas stutzeri A1501	NC_009434
Pseudomonas syringae pv. phaseolicola 1448A	NC_007275	NC_005773	NC_007274
Pseudomonas syringae pv. syringae B728a	NC_007005
Pseudomonas syringae pv. tomato str. DC3000	NC_004578	NC_004632	NC_004633
Psychrobacter arcticus 273-4	NC_007204
Psychrobacter cryohalolentis K5	NC_007968	NC_007969
Psychrobacter sp. PRwf-1	NC_009517	NC_009524	NC_009516
Psychromonas ingrahamii 37	NC_008709
Ralstonia eutropha H16	NC_008313	NC_005241	NC_008314
Ralstonia eutropha JMP134	NC_007336	NC_007347	NC_007348	NC_007337
Ralstonia pickettii 12D	NC_012857	NC_012856	NC_012851	NC_012855	NC_012849
Ralstonia pickettii 12J	NC_010678	NC_010682	NC_010683
Ralstonia solanacearum GMI1000	NC_003296	NC_003295
Renibacterium salmoninarum ATCC 33209	NC_010168
Rhizobium etli CFN 42	NC_007764	NC_007761	NC_004041	NC_007766	NC_007765	NC_007762	NC_007763
Rhizobium etli CIAT 652	NC_010997	NC_010998	NC_010996	NC_010994
Rhizobium leguminosarum bv. trifolii WSM1325	NC_012854	NC_012852	NC_012858	NC_012853	NC_012850	NC_012848
Rhizobium leguminosarum bv. trifolii WSM2304	NC_011368	NC_011371	NC_011370	NC_011366	NC_011369
Rhizobium leguminosarum bv. viciae 3841	NC_008379	NC_008382	NC_008378	NC_008384	NC_008381	NC_008380	NC_008383
Rhodobacter capsulatus SB 1003	CP001313	CP001312
Rhodobacter sphaeroides 2.4.1	NC_007489	NC_009007	NC_009008	NC_007490	NC_007494	NC_007493	NC_007488
Rhodobacter sphaeroides ATCC 17025	NC_009433	NC_009432	NC_009431	NC_009430	NC_009428	NC_009429
Rhodobacter sphaeroides ATCC 17029	NC_009040	NC_009050	NC_009049
Rhodobacter sphaeroides KD131	NC_011960	NC_011958	NC_011963	NC_011962
Rhodococcus equi 103S	FN563149
Rhodococcus equi strain 103S	XB000029
Rhodococcus erythropolis PR4	NC_007486	NC_007487	NC_012490	NC_007491
Rhodococcus jostii RHA1	NC_008271	NC_008270	NC_008269	NC_008268
Rhodococcus opacus B4	NC_012522	NC_006970	NC_012523	NC_012520	NC_006969	NC_012521
Rhodoferax ferrireducens T118	NC_007901	NC_007908
Rhodomicrobium vannielii ATCC 17100	CP002292
Rhodopirellula baltica SH 1	NC_005027
Rhodopseudomonas palustris BisA53	NC_008435
Rhodopseudomonas palustris BisB18	NC_007925
Rhodopseudomonas palustris BisB5	NC_007958
Rhodopseudomonas palustris CGA009	NC_005296	NC_005297
Rhodopseudomonas palustris DX-1	CP002418
Rhodopseudomonas palustris HaA2	NC_007778
Rhodopseudomonas palustris TIE-1	NC_011004
Rhodospirillum centenum SW	NC_011420
Rhodospirillum rubrum ATCC 11170	NC_007643	NC_007641
Rhodothermus marinus DSM 4252	NC_013502	NC_013501
Rickettsia africae ESF-5	NC_012634	NC_012633
Rickettsia akari str. Hartford	NC_009881
Rickettsia bellii OSU 85-389	NC_009883
Rickettsia bellii RML369-C	NC_007940
Rickettsia canadensis str. McKiel	NC_009879
Rickettsia conorii str. Malish 7	NC_003103
Rickettsia felis URRWXCal2	NC_007109	NC_007111	NC_007110
Rickettsia massiliae MTU5	NC_009897	NC_009900
Rickettsia peacockii str. Rustic	NC_012730	NC_012732
Rickettsia prowazekii Rp22	CP001584
Rickettsia prowazekii str. Madrid E	NC_000963
Rickettsia rickettsii str. Iowa	NC_010263
Rickettsia rickettsii str. 'Sheila Smith'	NC_009882
Rickettsia typhi str. Wilmington	NC_006142
Riemerella anatipestifer DSM 15868	CP002346
Robiginitalea biformata HTCC2501	NC_013222
Roseburia intestinalis	FP929049
Roseburia intestinalis XB6B4	FP929050
Roseiflexus castenholzii DSM 13941	NC_009767
Roseiflexus sp. RS-1	NC_009523
Roseobacter denitrificans OCh 114	NC_008209	NC_008388	NC_008386	NC_008387	NC_008389
Rothia dentocariosa ATCC 17931	CP002280
Rothia mucilaginosa	NC_013715
Rubrobacter xylanophilus DSM 9941	NC_008148
Ruegeria pomeroyi DSS-3	NC_003911	NC_006569
Ruegeria sp. TM1040	NC_008042	NC_008043	NC_008044
Ruminococcus albus 7	CP002405	CP002407	CP002406	CP002404	CP002403
Ruminococcus bromii	FP929051
Ruminococcus obeum	FP929054
Ruminococcus sp.	FP929053
Ruminococcus sp. 18P13	FP929052
Ruminococcus torques	FP929055
Saccharomonospora viridis DSM 43017	NC_013159
Saccharophagus degradans 2-40	NC_007912
Saccharopolyspora erythraea NRRL 2338	NC_009142
Salinibacter ruber DSM 13855	NC_007677	NC_007678
Salinispora arenicola CNS-205	NC_009953
Salinispora tropica CNB-440	NC_009380
Salmonella enterica subsp. arizonae serovar 62:z4	z23:-- str. RSK2980	NC_010067
Salmonella enterica subsp. enterica serovar Agona str. SL483	NC_011149	NC_011148
Salmonella enterica subsp. enterica serovar Choleraesuis str. SC-B67	NC_006905	NC_006856	NC_006855
Salmonella enterica subsp. enterica serovar Dublin str. CT_02021853	NC_011205	NC_011204
Salmonella enterica subsp. enterica serovar Enteritidis str. P125109	NC_011294
Salmonella enterica subsp. enterica serovar Gallinarum str. 287/91	NC_011274
Salmonella enterica subsp. enterica serovar Heidelberg str. SL476	NC_011082	NC_011081	NC_011083
Salmonella enterica subsp. enterica serovar Newport str. SL254	NC_011080	NC_011079	NC_009140
Salmonella enterica subsp. enterica serovar Paratyphi A str. AKU_12601	NC_011147
Salmonella enterica subsp. enterica serovar Paratyphi A str. ATCC 9150	NC_006511
Salmonella enterica subsp. enterica serovar Paratyphi B str. SPB7	NC_010102
Salmonella enterica subsp. enterica serovar Paratyphi C strain RKS4594	NC_012125	NC_012124
Salmonella enterica subsp. enterica serovar Schwarzengrund str. CVM19633	NC_011094	NC_011093	NC_011092
Salmonella enterica subsp. enterica serovar Typhi str. CT18	NC_003198	NC_003385	NC_003384
Salmonella enterica subsp. enterica serovar Typhi str. Ty2	NC_004631
Salmonella enterica subsp. enterica serovar Typhimurium	FN424405
Salmonella enterica subsp. enterica serovar Typhimurium DT104 NCTC 13348	XB000031
Salmonella enterica subsp. enterica serovar Typhimurium SL1344 NCTC 13347	XB000024
Salmonella enterica subsp. enterica serovar Typhimurium str. 14028S	CP001362	CP001363
Salmonella enterica subsp. enterica serovar Typhimurium str. LT2	NC_003197	NC_003277
Salmonella enterica subsp. enterica serovar Typhimurium str. SL1344	FQ312003
Sanguibacter keddieii DSM 10542	NC_013521
Sebaldella termitidis ATCC 33386	NC_013517	NC_013519	NC_013518
Segniliparus rotundus DSM 44985	CP001958
Serratia proteamaculans 568	NC_009832	NC_009829
Shewanella amazonensis SB2B	NC_008700
Shewanella baltica OS155	NC_009052	NC_009036	NC_009035	NC_009037	NC_009038
Shewanella baltica OS185	NC_009665	NC_009661
Shewanella baltica OS195	NC_009997	NC_010000	NC_009998	NC_009999
Shewanella baltica OS223	NC_011663	NC_011668	NC_011664	NC_011665
Shewanella baltica OS678	CP002384	CP002383
Shewanella denitrificans OS217	NC_007954
Shewanella frigidimarina NCIMB 400	NC_008345
Shewanella halifaxensis HAW-EB4	NC_010334
Shewanella loihica PV-4	NC_009092
Shewanella oneidensis MR-1	NC_004349	NC_004347
Shewanella pealeana ATCC 700345	NC_009901
Shewanella piezotolerans WP3	NC_011566
Shewanella putrefaciens CN-32	NC_009438
Shewanella sediminis HAW-EB3	NC_009831
Shewanella sp. ANA-3	NC_008577	NC_008573
Shewanella sp. MR-4	NC_008321
Shewanella sp. MR-7	NC_008322	NC_008320
Shewanella sp. W3-18-1	NC_008750
Shewanella violacea DSS12	AP011177
Shewanella woodyi ATCC 51908	NC_010506
Shigella boydii CDC 3083-94	NC_010657	NC_010658	NC_010672	NC_010659	NC_010656	NC_010660
Shigella boydii Sb227	NC_007613	NC_007608
Shigella dysenteriae Sd197	NC_007606	NC_007607	NC_009344
Shigella flexneri 2002017	CP001383	CP001387	CP001385	CP001384	CP001386	CP001388
Shigella flexneri 2a str. 2457T	NC_004741
Shigella flexneri 2a str. 301	NC_004851	NC_004337
Shigella flexneri 5 str. 8401	NC_008258
Shigella sonnei Ss046	NC_009347	NC_007384	NC_007385	NC_009345	NC_009346
Sideroxydans lithotrophicus ES-1	CP001965
Sinorhizobium fredii NGR234	NC_000914	NC_012587	NC_012586
Sinorhizobium medicae WSM419	NC_009636	NC_009622	NC_009620	NC_009621
Sinorhizobium meliloti 1021	NC_003047	NC_003078	NC_003037
Slackia heliotrinireducens DSM 20476	NC_013165
Sodalis glossinidius str. 'morsitans'	NC_007712	NC_007713	NC_007715	NC_007714
Sorangium cellulosum 'So ce 56'	NC_010162
Sphaerobacter thermophilus DSM 20745	NC_013523	NC_013524
Sphingobium japonicum UT26S	AP010803	AP010807	AP010804	AP010806	AP010805
Sphingomonas wittichii RW1	NC_009511	NC_009508	NC_009507
Sphingopyxis alaskensis RB2256	NC_008048	NC_008036
Spirochaeta smaragdinae DSM 11293	CP002116
Spirochaeta thermophila DSM 6192	CP001698
Spirosoma linguale DSM 74	NC_013730	NC_013738	NC_013737	NC_013736	NC_013735	NC_013734	NC_013733	NC_013732	NC_013731
Stackebrandtia nassauensis DSM 44728	CP001778
Staphylococcus aureus 04-02981	CP001844
Staphylococcus aureus ED98	NC_013450	NC_013451	NC_013453	NC_013452
Staphylococcus aureus RF122	NC_007622
Staphylococcus aureus subsp. aureus COL	NC_002951	NC_006629
Staphylococcus aureus subsp. aureus ED133	CP001996
Staphylococcus aureus subsp. aureus JH1	NC_009632	NC_009619
Staphylococcus aureus subsp. aureus JH9	NC_009487	NC_009477
Staphylococcus aureus subsp. aureus JKD6159	CP002115	CP002114
Staphylococcus aureus subsp. aureus MRSA252	NC_002952
Staphylococcus aureus subsp. aureus MSSA476	NC_002953	NC_005951
Staphylococcus aureus subsp. aureus Mu3	NC_009782
Staphylococcus aureus subsp. aureus Mu50	NC_002774	NC_002758
Staphylococcus aureus subsp. aureus MW2	NC_003923
Staphylococcus aureus subsp. aureus N315	NC_003140	NC_002745
Staphylococcus aureus subsp. aureus NCTC 8325	NC_007795
Staphylococcus aureus subsp. aureus ST398	AM990992	AM990993	AM990994	AM990995
Staphylococcus aureus subsp. aureus str. JKD6008	CP002120
Staphylococcus aureus subsp. aureus str. Newman	NC_009641
Staphylococcus aureus subsp. aureus TCH60	CP002111	CP002110
Staphylococcus aureus subsp. aureus TW20	FN433597	FN433596	FN433598
Staphylococcus aureus subsp. aureus USA300_FPR3757	NC_007792	NC_007791	NC_007790	NC_007793
Staphylococcus aureus subsp. aureus USA300_TCH1516	NC_010079	NC_012417	NC_010063
Staphylococcus carnosus subsp. carnosus TM300	NC_012121
Staphylococcus epidermidis ATCC 12228	NC_005006	NC_004461	NC_005004	NC_005005	NC_005008	NC_005007	NC_005003
Staphylococcus epidermidis RP62A	NC_002976	NC_006663
Staphylococcus haemolyticus JCSC1435	NC_007168	NC_007171	NC_007170	NC_007169
Staphylococcus lugdunensis HKU09-01	CP001837
Staphylococcus saprophyticus subsp. saprophyticus ATCC 15305	NC_007352	NC_007351	NC_007350
Starkeya novella DSM 506	CP002026
Stenotrophomonas maltophilia K279a	NC_010943
Stenotrophomonas maltophilia R551-3	NC_011071
Stigmatella aurantiaca DW4/3-1	CP002271
Streptobacillus moniliformis DSM 12112	NC_013515	NC_013516
Streptococcus agalactiae 2603V/R	NC_004116
Streptococcus agalactiae A909	NC_007432
Streptococcus agalactiae NEM316	NC_004368
Streptococcus dysgalactiae subsp. equisimilis GGS_124	NC_012891
Streptococcus equi subsp. equi 4047	NC_012471
Streptococcus equi subsp. zooepidemicus	NC_012470
Streptococcus equi subsp. zooepidemicus MGCS10565	NC_011134
Streptococcus gallolyticus UCN34	FN597254
Streptococcus gordonii str. Challis substr. CH1	NC_009785
Streptococcus mitis B6	FN568063
Streptococcus mutans NN2025	AP010655
Streptococcus mutans UA159	NC_004350
Streptococcus pneumoniae 670-6B	CP002176
Streptococcus pneumoniae 70585	NC_012468
Streptococcus pneumoniae AP200	CP002121
Streptococcus pneumoniae ATCC 700669	NC_011900
Streptococcus pneumoniae CGSP14	NC_010582
Streptococcus pneumoniae D39	NC_008533
Streptococcus pneumoniae G54	NC_011072
Streptococcus pneumoniae Hungary19A-6	NC_010380
Streptococcus pneumoniae INV104	FQ312030
Streptococcus pneumoniae INV200	FQ312029
Streptococcus pneumoniae JJA	NC_012466
Streptococcus pneumoniae OXC141	FQ312027
Streptococcus pneumoniae P1031	NC_012467
Streptococcus pneumoniae R6	NC_003098
Streptococcus pneumoniae Taiwan19F-14	NC_012469
Streptococcus pneumoniae TCH8431/19A	CP001993
Streptococcus pneumoniae TIGR4	NC_003028
Streptococcus pyogenes M1 GAS	NC_002737
Streptococcus pyogenes MGAS10270	NC_008022
Streptococcus pyogenes MGAS10394	NC_006086
Streptococcus pyogenes MGAS10750	NC_008024
Streptococcus pyogenes MGAS2096	NC_008023
Streptococcus pyogenes MGAS315	NC_004070
Streptococcus pyogenes MGAS5005	NC_007297
Streptococcus pyogenes MGAS6180	NC_007296
Streptococcus pyogenes MGAS8232	NC_003485
Streptococcus pyogenes MGAS9429	NC_008021
Streptococcus pyogenes NZ131	NC_011375
Streptococcus pyogenes SSI-1	NC_004606
Streptococcus pyogenes str. Manfredo	NC_009332
Streptococcus sanguinis SK36	NC_009009
Streptococcus suis 05ZYH33	NC_009442
Streptococcus suis 98HAH33	NC_009443
Streptococcus suis BM407	NC_012926	NC_012923
Streptococcus suis GZ1	CP000837
Streptococcus suis P1/7	NC_012925
Streptococcus suis SC84	NC_012924
Streptococcus thermophilus CNRZ1066	NC_006449
Streptococcus thermophilus LMD-9	NC_008532	NC_008500	NC_008501
Streptococcus thermophilus LMG 18311	NC_006448
Streptococcus thermophilus ND03	CP002340
Streptococcus uberis 0140J	NC_012004
Streptomyces avermitilis MA-4680	NC_004719	NC_003155
Streptomyces bingchenggensis BCW-1	CP002047
Streptomyces coelicolor A3(2)	NC_003888	NC_003903	NC_003904
Streptomyces griseus subsp. griseus NBRC 13350	NC_010572
Streptomyces scabiei 87.22	FN554889
Streptosporangium roseum DSM 43021	NC_013595	NC_013596
Sulfuricurvum kujiense DSM 16994	CP002359	CP002358	CP002357	CP002356	CP002355
Sulfurihydrogenibium azorense Az-Fu1	NC_012438
Sulfurihydrogenibium sp. YO3AOP1	NC_010730
Sulfurimonas autotrophica DSM 16294	CP002205
Sulfurimonas denitrificans DSM 1251	NC_007575
Sulfurospirillum deleyianum DSM 6946	NC_013512
Sulfurovum sp. NBC37-1	NC_009663
Symbiobacterium thermophilum IAM 14863	NC_006177
Synechococcus elongatus PCC 6301	NC_006576
Synechococcus elongatus PCC 7942	NC_007595	NC_007604
Synechococcus sp. CC9311	NC_008319
Synechococcus sp. CC9605	NC_007516
Synechococcus sp. CC9902	NC_007513
Synechococcus sp. JA-2-3B'a(2-13)	NC_007776
Synechococcus sp. JA-3-3Ab	NC_007775
Synechococcus sp. PCC 7002	NC_010477	NC_010475	NC_010480	NC_010479	NC_010478	NC_010476	NC_010474
Synechococcus sp. RCC307	NC_009482
Synechococcus sp. WH 7803	NC_009481
Synechococcus sp. WH 8102	NC_005070
Synechocystis sp. PCC 6803	NC_000911	NC_005232	NC_005229	NC_005231	NC_005230
Synergistetes bacterium SGP1	FP929056
Syntrophobacter fumaroxidans MPOB	NC_008554
Syntrophomonas wolfei subsp. wolfei str. Goettingen	NC_008346
Syntrophothermus lipocalidus DSM 12680	CP002048
Syntrophus aciditrophicus SB	NC_007759
Teredinibacter turnerae T7901	NC_012997
Thauera sp. MZ1T	NC_011667	NC_011662
Thermaerobacter marianensis DSM 12885	CP002344
Thermanaerovibrio acidaminovorans DSM 6589	NC_013522
Thermincola potens JR	CP002028
Thermoanaerobacter italicus Ab9	CP001936
Thermoanaerobacter mathranii subsp. mathranii str. A3	CP002032
Thermoanaerobacter pseudethanolicus ATCC 33223	NC_010321
Thermoanaerobacter sp. X513	CP002210
Thermoanaerobacter sp. X514	NC_010320
Thermoanaerobacter tengcongensis MB4	NC_003869
Thermoanaerobacterium thermosaccharolyticum DSM 571	CP002171
Thermobaculum terrenum ATCC BAA-798	NC_013525	NC_013526
Thermobifida fusca YX	NC_007333
Thermobispora bispora DSM 43833	CP001874
Thermocrinis albus DSM 14484	CP001931
Thermodesulfovibrio yellowstonii DSM 11347	NC_011296
Thermomicrobium roseum DSM 5159	NC_011959	NC_011961
Thermomonospora curvata DSM 43183	NC_013510
Thermosediminibacter oceani DSM 16646	CP002131
Thermosipho africanus TCF52B	NC_011653
Thermosipho melanesiensis BI429	NC_009616
Thermosynechococcus elongatus BP-1	NC_004113
Thermotoga lettingae TMO	NC_009828
Thermotoga maritima MSB8	NC_000853
Thermotoga naphthophila RKU-10	NC_013642
Thermotoga neapolitana DSM 4359	NC_011978
Thermotoga petrophila RKU-1	NC_009486
Thermotoga sp. RQ2	NC_010483
Thermus thermophilus HB27	NC_005835	NC_005838
Thermus thermophilus HB8	NC_006461	NC_006462	NC_006463
Thioalkalivibrio sp. HL-EbGR7	NC_011901
Thioalkalivibrio sp. K90mix	CP001906	CP001905
Thiobacillus denitrificans ATCC 25259	NC_007404
Thiomicrospira crunogena XCL-2	NC_007520
Thiomonas intermedia K12	CP002023	CP002022	CP002021
Tolumonas auensis DSM 9187	NC_012691
Treponema denticola ATCC 35405	NC_002967
Treponema pallidum subsp. pallidum SS14	NC_010741
Treponema pallidum subsp. pallidum str. Chicago	CP001752
Treponema pallidum subsp. pallidum str. Nichols	NC_000919
Trichodesmium erythraeum IMS101	NC_008312
Tropheryma whipplei str. Twist	NC_004572
Tropheryma whipplei TW08/27	NC_004551
Truepera radiovictrix DSM 17093	CP002049
Tsukamurella paurometabola DSM 20162	CP001967	CP001966
uncultured Termite group 1 bacterium phylotype Rs-D17	NS_000193	NS_000194	NS_000192	NS_000191
Ureaplasma parvum serovar 3 str. ATCC 27815	NC_010503
Ureaplasma parvum serovar 3 str. ATCC 700970	NC_002162
Ureaplasma urealyticum serovar 10 str. ATCC 33699	NC_011374
Variovorax paradoxus EPS	CP002417
Variovorax paradoxus S110	NC_012792	NC_012791
Veillonella parvula DSM 2008	NC_013520
Verminephrobacter eiseniae EF01-2	NC_008771	NC_008786
Vibrio cholerae M66-2	NC_012580	NC_012578
Vibrio cholerae MJ-1236	NC_012668	NC_012667
Vibrio cholerae O1 biovar El Tor str. N16961	NC_002505	NC_002506
Vibrio cholerae O395	CP001235	CP001236
Vibrio cholerae O395	NC_009457	NC_009456
Vibrio fischeri ES114	NC_006841	NC_006842	NC_006840
Vibrio fischeri MJ11	NC_011186	NC_011184	NC_011185
Vibrio furnissii NCTC 11218	CP002378	CP002377
Vibrio harveyi ATCC BAA-1116	NC_009784	NC_009783	NC_009777
Vibrio parahaemolyticus RIMD 2210633	NC_004603	NC_004605
Vibrio sp. Ex25	NC_013456	NC_013457
Vibrio splendidus LGP32	NC_011744	NC_011753
Vibrio vulnificus CMCP6	NC_004460	NC_004459
Vibrio vulnificus YJ016	NC_005140	NC_005139	NC_005128
Waddlia chondrophila WSU 86-1044	CP001929	CP001928
Wigglesworthia glossinidia endosymbiont of Glossina brevipalpis	NC_003425	NC_004344
Wolbachia endosymbiont of Culex quinquefasciatus Pel	NC_010981
Wolbachia endosymbiont of Drosophila melanogaster	NC_002978
Wolbachia endosymbiont strain TRS of Brugia malayi	NC_006833
Wolbachia sp. wRi	NC_012416
Wolinella succinogenes DSM 1740	NC_005090
Xanthobacter autotrophicus Py2	NC_009717	NC_009720
Xanthomonas albilineans	FP565176
Xanthomonas axonopodis pv. citri str. 306	NC_003919	NC_003921	NC_003922
Xanthomonas campestris pv. campestris str. 8004	NC_007086
Xanthomonas campestris pv. campestris str. ATCC 33913	NC_003902
Xanthomonas campestris pv. campestris str. B100	NC_010688
Xanthomonas campestris pv. vesicatoria str. 85-10	NC_007508	NC_007506	NC_007504	NC_007505	NC_007507
Xanthomonas oryzae pv. oryzae KACC10331	NC_006834
Xanthomonas oryzae pv. oryzae MAFF 311018	NC_007705
Xanthomonas oryzae pv. oryzae PXO99A	NC_010717
Xenorhabdus bovienii SS-2004	FN667741
Xylanimonas cellulosilytica DSM 15894	NC_013530	NC_013531
Xylella fastidiosa 9a5c	NC_002488	NC_002490	NC_002489
Xylella fastidiosa M12	NC_010513
Xylella fastidiosa M23	NC_010577	NC_010579
Xylella fastidiosa subsp. fastidiosa GB514	CP002165	CP002166
Xylella fastidiosa Temecula1	NC_004554	NC_004556
Yersinia enterocolitica subsp. enterocolitica 8081	NC_008800	NC_008791
Yersinia pestis Angola	NC_010158	NC_010159	NC_010157
Yersinia pestis Antiqua	NC_008150	NC_008121	NC_008120	NC_008122
Yersinia pestis biovar Microtus str. 91001	NC_005810	NC_005814	NC_005815	NC_005813	NC_005816
Yersinia pestis CO92	NC_003143	NC_003132	NC_003131	NC_003134
Yersinia pestis D106004	CP001585	CP001588	CP001587	CP001586
Yersinia pestis D182038	CP001592	CP001591	CP001590	CP001589
Yersinia pestis KIM 10	NC_004088	NC_004838
Yersinia pestis Nepal516	NC_008119	NC_008118	NC_008149
Yersinia pestis Pestoides F	NC_009381	NC_009377	NC_009378
Yersinia pestis Z176003	CP001593	CP001594	CP001596	CP001595
Yersinia pseudotuberculosis IP 31758	NC_009708	NC_009704	NC_009705
Yersinia pseudotuberculosis IP 32953	NC_006155	NC_006154	NC_006153
Yersinia pseudotuberculosis PB1/+	NC_010635	NC_010634
Yersinia pseudotuberculosis YPIII	NC_010465
Zunongwangia profunda SM-A87	CP001650
Zymomonas mobilis subsp. mobilis NCIMB 11163	NC_013358	NC_013357	NC_013356	NC_013355
Zymomonas mobilis subsp. mobilis ZM4	NC_006526

## Sheet: Archaea
genome name	Accession Number(s)
Acidilobus saccharovorans 345-15	CP001742
Aciduliprofundum boonei T469	CP001941
Aeropyrum pernix K1	NC_000854
Archaeoglobus fulgidus DSM 4304	NC_000917
Archaeoglobus profundus DSM 5631	NC_013741	NC_013742
Caldivirga maquilingensis IC-167	NC_009954
Candidatus Korarchaeum cryptofilum OPF8	NC_010482
Candidatus Methanoregula boonei 6A8	NC_009712
Desulfurococcus kamchatkensis 1221n	NC_011766
Ferroglobus placidus DSM 10642	CP001899
Halalkalicoccus jeotgali B3	CP002068	CP002067	CP002065	CP002064	CP002063	CP002062	CP002066
Haloarcula marismortui ATCC 43049	NC_006389	NC_006392	NC_006391	NC_006390	NC_006396	NC_006397	NC_006393	NC_006395	NC_006394
Halobacterium salinarum R1	NC_010367	NC_010369	NC_010366	NC_010364	NC_010368
Halobacterium sp. NRC-1	NC_002608	NC_001869	NC_002607
Haloferax volcanii DS2	CP001956	CP001953	CP001957	CP001955	CP001954
Halogeometricum borinquense DSM 11551	CP001694	CP001693	CP001692	CP001691	CP001690	CP001695
Halomicrobium mukohataei DSM 12286	NC_013201	NC_013202
Haloquadratum walsbyi DSM 16790	NC_008212	NC_008213
Halorhabdus utahensis DSM 12940	NC_013158
Halorubrum lacusprofundi ATCC 49239	NC_012030	NC_012029	NC_012028
Haloterrigena turkmenica DSM 5511	NC_013748	NC_013747	NC_013746	NC_013745	NC_013743	NC_013744	NC_013749
Hyperthermus butylicus DSM 5456	NC_008818
Ignicoccus hospitalis KIN4/I	NC_009776
Ignisphaera aggregans DSM 17230	CP002098
Metallosphaera sedula DSM 5348	NC_009440
Methanobrevibacter ruminantium M1	CP001719
Methanobrevibacter smithii ATCC 35061	NC_009515
Methanocaldococcus fervens AG86	NC_013156	NC_013157
Methanocaldococcus infernus ME	CP002009
Methanocaldococcus jannaschii DSM 2661	NC_000909	NC_001732	NC_001733
Methanocaldococcus sp. FS406-22	CP001902	CP001901
Methanocaldococcus vulcanius M7	NC_013409	NC_013408	NC_013407
Methanocella paludicola SANAE	NC_013665
Methanococcoides burtonii DSM 6242	NC_007955
Methanococcus aeolicus Nankai-3	NC_009635
Methanococcus maripaludis C5	NC_009135	NC_009136
Methanococcus maripaludis C6	NC_009975
Methanococcus maripaludis C7	NC_009637
Methanococcus maripaludis S2	NC_005791
Methanococcus vannielii SB	NC_009634
Methanococcus voltae A3	CP002057
Methanocorpusculum labreanum Z	NC_008942
Methanoculleus marisnigri JR1	NC_009051
Methanohalobium evestigatum Z-7303	CP002069	CP002070
Methanohalophilus mahii DSM 5219	CP001994
Methanoplanus petrolearius DSM 11571	CP002117
Methanopyrus kandleri AV19	NC_003551
Methanosaeta thermophila PT	NC_008553
Methanosarcina acetivorans C2A	NC_003552
Methanosarcina barkeri str. Fusaro	NC_007355	NC_007349
Methanosarcina mazei Go1	NC_003901
Methanosphaera stadtmanae DSM 3091	NC_007681
Methanosphaerula palustris E1-9c	NC_011832
Methanospirillum hungatei JF-1	NC_007796
Methanothermobacter marburgensis str. Marburg	CP001711	CP001710
Methanothermobacter thermautotrophicus str. Delta H	NC_000916
Methanothermus fervidus DSM 2088	CP002278
Nanoarchaeum equitans Kin4-M	NC_005213
Natrialba magadii ATCC 43099	CP001935	CP001934	CP001932	CP001933
Natronomonas pharaonis DSM 2160	NC_007428	NC_007426	NC_007427
Nitrosopumilus maritimus SCM1	NC_010085
Picrophilus torridus DSM 9790	NC_005877
Pyrobaculum aerophilum str. IM2	NC_003364
Pyrobaculum arsenaticum DSM 13514	NC_009376
Pyrobaculum calidifontis JCM 11548	NC_009073
Pyrobaculum islandicum DSM 4184	NC_008701
Pyrococcus abyssi GE5	NC_001773	NC_000868
Pyrococcus furiosus DSM 3638	NC_003413
Pyrococcus horikoshii OT3	NC_000961
Staphylothermus hellenicus DSM 12710	CP002051
Staphylothermus marinus F1	NC_009033
Sulfolobus acidocaldarius DSM 639	NC_007181
Sulfolobus islandicus L.D.8.5	NC_013770	NC_013769
Sulfolobus islandicus L.S.2.15	NC_012589
Sulfolobus islandicus M.14.25	NC_012588
Sulfolobus islandicus M.16.27	NC_012632
Sulfolobus islandicus M.16.4	NC_012726
Sulfolobus islandicus Y.G.57.14	NC_012622
Sulfolobus islandicus Y.N.15.51	NC_012624	NC_012623
Sulfolobus solfataricus 98/2	CP001800
Sulfolobus solfataricus P2	NC_002754
Sulfolobus tokodaii str. 7	NC_003106
Thermococcus barophilus MP	CP002373	CP002372
Thermococcus gammatolerans EJ3	NC_012804
Thermococcus kodakarensis KOD1	NC_006624
Thermococcus onnurineus NA1	NC_011529
Thermococcus sibiricus MM 739	NC_012883
Thermofilum pendens Hrk 5	NC_008696	NC_008698
Thermoplasma acidophilum DSM 1728	NC_002578
Thermoplasma volcanium GSS1	NC_002689
Thermoproteus neutrophilus V24Sta	NC_010525
Thermosphaera aggregans DSM 11486	CP001939
uncultured methanogenic archaeon RC-I	NC_009464
Vulcanisaeta distributa DSM 14429	CP002100
