# Supplementary material for: Calculating Orthologs in Bacteria and Archaea: A Divide and Conquer Approach
Source: PLoS One. 2011 Dec 12;6(12):e28388. doi: 10.1371/journal.pone.0028388 (PMC3236195; doi:10.1371/journal.pone.0028388)
Supplement: Dataset S3 — List of highly conserved archaeal orthologs (HCAOs). (XLS) [file pone.0028388.s003.xls]

## Sheet: potential core CDS
Legend:
	no hit found in this genome
	questionable hit found (either similarity or coverage less than 60%)
		CDSs from this OG	Missing in # genomes	Found good hit in missing	CDSs from this OG	Occurence			Core genes by
xBASE OG label	common name	occur in # genomes	(based on annotation)	(using six-frame PROMER)	detected in # genomes	(% of all)	COG match	COG code	Makarova et al. 09	No good hit found for this OG in these genomes
OG_00867042	30S ribosomal protein S10P	94	0	0	94	1	COG0051	J	arCOG01758
OG_00867034	30S ribosomal protein S11P	94	0	0	94	1	COG0100	J	arCOG04240
OG_00867199	30S ribosomal protein S12P	94	0	0	94	1	COG0048	J	arCOG04255
OG_00866829	30S ribosomal protein S13P	94	0	0	94	1	COG0099	J	arCOG01722
OG_00867153	30S ribosomal protein S15P	94	0	0	94	1	COG0184	J	arCOG04185
OG_00866811	30s ribosomal protein S17E	94	0	0	94	1	COG1383	J	arCOG01885
OG_00866722	30S ribosomal protein S17P	94	0	0	94	1	COG0186	J	arCOG04096
OG_00866735	30S ribosomal protein S19e	94	0	0	94	1	COG2238	J	arCOG01344
OG_00867289	30S ribosomal protein S19P	94	0	0	94	1	COG0185	J	arCOG04099
OG_00867071	30S ribosomal protein S2	94	0	0	94	1	COG0052	J	arCOG04245
OG_00866756	30S ribosomal protein S3Ae	94	0	0	94	1	COG1890	J	arCOG04186
OG_00866681	30S ribosomal protein S3P	94	0	0	94	1	COG0092	J	arCOG04097
OG_00867156	30S ribosomal protein S4	94	0	0	94	1	COG0522	J	arCOG04239
OG_00867107	30S ribosomal protein S4e	94	0	0	94	1	COG1471	J	arCOG04093
OG_00867079	30S ribosomal protein S5P	94	0	0	94	1	COG0098	J	arCOG04087
OG_00867131	30S ribosomal protein S6e	94	0	0	94	1	COG2125	J	arCOG01946
OG_00867294	30S ribosomal protein S7P	94	0	0	94	1	COG0049	J	arCOG04254
OG_00867027	30S ribosomal protein S8e	94	0	0	94	1	COG2007	J	arCOG04154
OG_00867309	30S ribosomal protein S8P	94	0	0	94	1	COG0096	J	arCOG04091
OG_00866866	30S ribosomal protein S9P	94	0	0	94	1	COG0102	J	arCOG04242
OG_00866670	50S ribosomal protein L10e	94	0	0	94	1	COG0197	J	arCOG04113
OG_00866739	50S ribosomal protein L11P	94	0	0	94	1	COG0080	J	arCOG04372
OG_00866905	50S ribosomal protein L14P	94	0	0	94	1	COG0093	J	arCOG04095
OG_00866981	50S ribosomal protein L15e	94	0	0	94	1	COG1632	J	arCOG04209
OG_00866828	50S ribosomal protein L15P	94	0	0	94	1	COG0200	J	arCOG00779
OG_00867172	50S ribosomal protein L18E	94	0	0	94	1	COG1727	J	arCOG00780
OG_00867069	50S ribosomal protein L18P	94	0	0	94	1	COG0256	J	arCOG04088
OG_00866939	50S ribosomal protein L19e	94	0	0	94	1	COG2147	J	arCOG04089
OG_00867227	50S ribosomal protein L1P	94	0	0	94	1	COG0081	J	arCOG04289
OG_00866815	50S ribosomal protein L21e	94	0	0	94	1	COG2139	J	arCOG04129
OG_00866751	50S ribosomal protein L22P	94	0	0	94	1	COG0091	J	arCOG04098
OG_00867188	50S ribosomal protein L23	94	0	0	94	1	COG0089	J	arCOG04072
OG_00866684	50S ribosomal protein L24P	94	0	0	94	1	COG0198	J	arCOG04094
OG_00866671	50S ribosomal protein L2P	94	0	0	94	1	COG0090	J	arCOG04067
OG_00866891	50S ribosomal protein L30P	94	0	0	94	1	COG1841	J	arCOG04086
OG_00866895	50S ribosomal protein L32e	94	0	0	94	1	COG1717	J	arCOG00781
OG_00866874	50S ribosomal protein L37AE	94	0	0	94	1	COG1997	J	arCOG04208
OG_00866742	50S ribosomal protein L3P	94	0	0	94	1	COG0087	J	arCOG04070
OG_00866999	50S ribosomal protein L44e	94	0	0	94	1	COG1631	J	arCOG04109
OG_00867300	50S ribosomal protein L4P	94	0	0	94	1	COG0088	J	arCOG04071
OG_00866870	50S ribosomal protein L5P	94	0	0	94	1	COG0094	J	arCOG04092
OG_00866922	50S ribosomal protein L6P	94	0	0	94	1	COG0097	J	arCOG04090
OG_00867203	50S ribosomal protein L7Ae	94	0	0	94	1	COG1358	J	arCOG01751
OG_00866720	AAA family ATPase, CDC48 subfamily	94	0	0	94	1	COG0464	O	arCOG01308
OG_00867052	acidic ribosomal protein P0	94	0	0	94	1	COG0244	J	arCOG04288
OG_00867290	alanyl-tRNA synthetase	94	0	0	94	1	COG0013	J	arCOG01255
OG_00867095	arginyl-tRNA synthetase	94	0	0	94	1	COG0018	J	arCOG00487
OG_00867137	aspartyl-tRNA synthetase	94	0	0	94	1	COG0017	J	arCOG00406
OG_00867053	ATPase	94	0	0	94	1	COG1855	R	arCOG04116
OG_00866697	beta-lactamase domain-containing protein	94	0	0	94	1	COG1782	R	arCOG00543
OG_00866658	cell division ATPase MinD	94	0	0	94	1	COG0489	D
OG_00866689	DNA polymerase I	94	0	0	94	1	COG0417	L	arCOG00328
OG_00866859	DNA primase	94	0	0	94	1	COG0358	L	arCOG04281
OG_00866816	DNA repair and recombination protein RadA	94	0	0	94	1	COG0468	L	arCOG00415
OG_00867124	DNA-directed RNA polymerase subunit A'	94	0	0	94	1	COG0086	K	arCOG04257
OG_00867150	DNA-directed RNA polymerase subunit B	94	0	0	94	1	COG0085	K	arCOG01762
OG_00867082	DNA-directed RNA polymerase subunit E'	94	0	0	94	1	COG1095	K	arCOG00675
OG_00867085	DNA-directed RNA polymerase subunit N	94	0	0	94	1	COG1644	K	arCOG04244
OG_00867102	elongation factor 1-alpha	94	0	0	94	1	COG0050 (or COG2895)	JE
OG_00867076	elongation factor EF-2	94	0	0	94	1	COG0480	J	arCOG01559
OG_00867423	endonuclease III	94	0	0	94	1	COG0177	L	arCOG00459
OG_00866993	fibrillarin	94	0	0	94	1	COG1889	J	arCOG00078
OG_00867195	Fibronectin-binding A domain protein	94	0	0	94	1	COG1293	K	arCOG01695
OG_00866872	glutamyl-tRNA synthetase	94	0	0	94	1	COG0008	J	arCOG04302
OG_00867146	glutamyl-tRNA<Gln> amidotransferase subunit D	94	0	0	94	1	COG0252	EJ	arCOG01924
OG_00867035	glutamyl-tRNA<Gln> amidotransferase subunit E	94	0	0	94	1	COG2511	J	arCOG01719
OG_00354187	glycyl-tRNA synthetase	94	0	0	94	1	COG0423	J	arCOG00405
OG_00867084	histidyl-tRNA synthetase	94	0	0	94	1	COG0124	J	arCOG00404
OG_00866880	MCM family protein	94	0	0	94	1	COG1241	L	arCOG00439
OG_00867123	metalloendopeptidase, glycoprotease family	94	0	0	94	1	COG0533	O	arCOG01183
OG_00867271	methionine aminopeptidase	94	0	0	94	1	COG0024	J	arCOG01001
OG_00867090	methionyl-tRNA synthetase	94	0	0	94	1	COG0143	J	arCOG00810
OG_00867266	N<2>,N<2>-dimethylguanosine tRNA methyltransferase	94	0	0	94	1	COG1867	J	arCOG01219
OG_00867000	non-specific serine/threonine protein kinase	94	0	0	94	1	COG1718	T	arCOG01180
OG_00568082	peptide chain release factor 1	94	0	0	94	1	COG1503	J	arCOG01742
OG_00710786	peptidylprolyl isomerase FKBP-type	94	0	0	94	1	COG1047	O	arCOG00980
OG_00867204	peptidyl-tRNA hydrolase	94	0	0	94	1	COG1990	S	arCOG04228
OG_00866663	phenylalanyl-tRNA synthetase subunit alpha	94	0	0	94	1	COG0016	J	arCOG00410
OG_00867228	phenylalanyl-tRNA synthetase subunit beta	94	0	0	94	1	COG0072	J	arCOG00412
OG_00866789	Pre-mRNA processing ribonucleoprotein, binding domain protein	94	0	0	94	1	COG1498	J	arCOG01923
OG_00867241	preprotein translocase subunit SecY	94	0	0	94	1	COG0201	N	arCOG04169
OG_00867232	proliferating cell nuclear antigen PcnA	94	0	0	94	1	COG0592	L	arCOG00488
OG_00867299	prolyl-tRNA synthetase	94	0	0	94	1	COG0442	J	arCOG00402
OG_00572889	proteasome endopeptidase complex	94	0	0	94	1	COG0638	O	arCOG00970
OG_00866838	proteasome subunit alpha	94	0	0	94	1	COG0638	O	arCOG00971
OG_00866813	protein of unknown function Met10	94	0	0	94	1	COG2520	R	arCOG00033
OG_00866814	PUA domain containing protein	94	0	0	94	1	COG2016	J	arCOG00985
OG_00867248	putative ATPase RIL	94	0	0	94	1	COG1245	R	arCOG00187
OG_00715855	putative deoxyhypusine synthase	94	0	0	94	1	COG1899	J	arCOG04142
OG_00867249	putative RNA methylase	94	0	0	94	1	COG1041	L
OG_00867221	putative RNA-associated protein	94	0	0	94	1	COG1500	J	arCOG04187
OG_00867170	putative RNA-processing protein	94	0	0	94	1	COG1094	R	arCOG04150
OG_00867274	replication factor C large subunit	94	0	0	94	1	COG0470	L	arCOG00470
OG_00867014	ribonuclease HII	94	0	0	94	1	COG0164	L	arCOG04121
OG_00866830	ribonuclease Z	94	0	0	94	1	COG1234	R	arCOG00501
OG_00867236	small GTP-binding protein	94	0	0	94	1	COG1163	R	arCOG00358
OG_00866782	thermosome	94	0	0	94	1	COG0459	O	arCOG01257
OG_00867174	threonyl-tRNA synthetase	94	0	0	94	1	COG0441	J	arCOG00401
OG_00710185	transcription factor	94	0	0	94	1	COG2101	K
OG_00572434	Transcription initiation factor IIB	94	0	0	94	1	COG1405	K	arCOG01981
OG_00867063	translation factor pelota	94	0	0	94	1	COG1537	R	arCOG01741
OG_00867284	translation initiation factor IF-2	94	0	0	94	1	COG0532	J	arCOG01560
OG_00867311	translation initiation factor IF-2 subunit alpha	94	0	0	94	1	COG1093	J	arCOG04107
OG_00867121	translation initiation factor IF-2 subunit beta	94	0	0	94	1	COG1601	J	arCOG01640
OG_00867003	translation initiation factor IF-2 subunit gamma	94	0	0	94	1	COG0050	JE
OG_00867263	translation initiation factor IF-5A	94	0	0	94	1	COG0231	J	arCOG04277
OG_00713737	translation initiation factor Sui1	94	0	0	94	1	COG0023	J	arCOG04223
OG_00074527	translation-associated GTPase	94	0	0	94	1	COG0012	R	arCOG00357
OG_00866686	tRNA CCA-pyrophosphorylase	94	0	0	94	1	COG1746	J	arCOG04249
OG_00866655	tryptophanyl-tRNA synthetase	94	0	0	94	1	COG0180	J	arCOG01887
OG_00574363	tyrosyl-tRNA synthetase	94	0	0	94	1	COG0162	J	arCOG01886
OG_00866997	valyl-tRNA synthetase	94	0	0	94	1	COG0525	J	arCOG00808
OG_00867048	V-type ATP synthase subunit A	94	0	0	94	1	COG1155	C	arCOG00868
OG_00867007	V-type ATP synthase subunit B	94	0	0	94	1	COG1156	C	arCOG00865
OG_00857494	V-type ATP synthase subunit D	94	0	0	94	1	COG1394	C	arCOG04101
OG_00867305	30S ribosomal protein S27e	93	1	1	94	1	COG2051	J	arCOG04108
OG_00866685	isoleucyl-tRNA synthetase	93	1	1	94	1	COG0060	J	arCOG00807
OG_00866941	translation initiation factor IF-6	93	1	1	94	1	COG1976	J	arCOG04176
OG_00867229	30S ribosomal protein S28e	92	2	2	94	1	COG2053	J	arCOG04314
OG_00867100	flap endonuclease-1	92	2	2	94	1	COG0258	L
OG_00866821	replication factor C small subunit	92	2	2	94	1	COG0470	L	arCOG00469
OG_00666494	Ribosomal protein L24E	91	3	3	94	1	COG2075	J	arCOG01950
OG_00866750	translation initiation factor IF-1A	91	3	3	94	1	COG0361	J	arCOG01179
OG_00866695	30S ribosomal protein S14P	93	1	0	93	0.989362	COG0199	J	arCOG00782	Haloarcula marismortui ATCC 43049
OG_00867094	7-cyano-7-deazaguanine tRNA-ribosyltransferase	93	1	0	93	0.989362	COG0343	J		Haloquadratum walsbyi DSM 16790
OG_00866749	Adenylate kinase	93	1	0	93	0.989362	COG1936	F	arCOG01038	Acidilobus saccharovorans 345-15
OG_00866692	ATP binding protein	93	1	0	93	0.989362	COG2102	R		Candidatus Korarchaeum cryptofilum OPF8
OG_00867230	carbohydrate kinase, YjeF related protein	93	1	0	93	0.989362	COG0063	G		Nanoarchaeum equitans Kin4-M
OG_00867074	CTP synthetase	93	1	0	93	0.989362	COG0504	F		Nanoarchaeum equitans Kin4-M
OG_00713779	cytidylate kinase	93	1	0	93	0.989362	COG1102	F		Nanoarchaeum equitans Kin4-M
OG_00866900	cytidyltransferase-related domain protein	93	1	0	93	0.989362	COG0615 (or COG2870, or COG0669)	MI		Nanoarchaeum equitans Kin4-M
OG_00867096	dephospho-CoA kinase	93	1	0	93	0.989362	COG0237	H		Nanoarchaeum equitans Kin4-M
OG_00866743	dimethyladenosine transferase	93	1	0	93	0.989362	COG0030	J		Nanoarchaeum equitans Kin4-M
OG_00867267	diphthamide biosynthesis protein	93	1	0	93	0.989362	COG1736	J		Candidatus Korarchaeum cryptofilum OPF8
OG_00867110	diphthine synthase	93	1	0	93	0.989362	COG1798	J		Candidatus Korarchaeum cryptofilum OPF8
OG_00867064	DNA topoisomerase I	93	1	0	93	0.989362	COG0550	L		Nitrosopumilus maritimus SCM1
OG_00867281	DNA-binding TFAR19-related protein	93	1	0	93	0.989362	COG2118	R	arCOG04179	Nanoarchaeum equitans Kin4-M
OG_00866716	DNA-directed RNA polymerase subunit D	93	1	0	93	0.989362	COG0202	K	arCOG04241	Methanosarcina acetivorans C2A
OG_00867089	DNA-directed RNA polymerase subunit E, RpoE2	93	1	0	93	0.989362	COG2093	K	arCOG04077	Acidilobus saccharovorans 345-15
OG_00667304	DNA-directed RNA polymerase subunit H	93	1	0	93	0.989362	COG2012	K	arCOG04258	uncultured methanogenic archaeon RC-I
OG_00867179	elongation factor 1-beta	93	1	0	93	0.989362	COG2092	J	arCOG01988	Candidatus Korarchaeum cryptofilum OPF8
OG_00351895	Hef nuclease	93	1	0	93	0.989362	COG1111	L		Picrophilus torridus DSM 9790
OG_00866683	hydroxymethylglutaryl-CoA synthase	93	1	0	93	0.989362	COG3425 (or COG0332)	I		Nanoarchaeum equitans Kin4-M
OG_00351481	metal dependent phosphohydrolase	93	1	0	93	0.989362	COG1078	R	arCOG04430	Acidilobus saccharovorans 345-15
OG_00815275	methylase	93	1	0	93	0.989362	COG2890	J	arCOG00109	Caldivirga maquilingensis IC-167
OG_00867145	MiaB-like tRNA modifying enzyme	93	1	0	93	0.989362	COG0621	J		Haloquadratum walsbyi DSM 16790
OG_00866791	non-canonical purine NTP pyrophosphatase, rdgB/HAM1 family	93	1	0	93	0.989362	COG0127	F		Nanoarchaeum equitans Kin4-M
OG_00867211	ornithine carbamoyltransferase	93	1	0	93	0.989362	COG0078	E		Nanoarchaeum equitans Kin4-M
OG_00571800	Phosphoglucosamine mutase	93	1	0	93	0.989362	COG1109	G		Nanoarchaeum equitans Kin4-M
OG_00866835	Phosphopyruvate hydratase	93	1	0	93	0.989362	COG0148	G		Nanoarchaeum equitans Kin4-M
OG_00866712	PP-loop domain protein	93	1	0	93	0.989362	COG0037	D		Haloquadratum walsbyi DSM 16790
OG_00568692	protein of unknown function DUF35	93	1	0	93	0.989362	COG1545	R		Nanoarchaeum equitans Kin4-M
OG_00867264	Protein of unknown function DUF655	93	1	0	93	0.989362	COG1491	J		Methanosphaera stadtmanae DSM 3091
OG_00867155	ribose 5-phosphate isomerase	93	1	0	93	0.989362	COG0120	G		Nanoarchaeum equitans Kin4-M
OG_00866881	ribose-phosphate pyrophosphokinase	93	1	0	93	0.989362	COG0462	FE		Nanoarchaeum equitans Kin4-M
OG_00351511	ribosomal-protein-alanine acetyltransferase	93	1	0	93	0.989362	COG0456 (or COG0454)	R		Nanoarchaeum equitans Kin4-M
OG_00867224	S-adenosyl-L-homocysteine hydrolase	93	1	0	93	0.989362	COG0499	H		Nanoarchaeum equitans Kin4-M
OG_00866805	signal recognition particle protein Srp54	93	1	0	93	0.989362	COG0541	N		Nanoarchaeum equitans Kin4-M
OG_00866884	small GTP-binding protein	93	1	0	93	0.989362	COG1084	R		Nitrosopumilus maritimus SCM1
OG_00867060	Sua5/YciO/YrdC/YwlC family protein	93	1	0	93	0.989362	COG0009	J		Nanoarchaeum equitans Kin4-M
OG_00867175	thiamine-monophosphate kinase	93	1	0	93	0.989362	COG0611	H		Nanoarchaeum equitans Kin4-M
OG_00867098	THUMP domain protein	93	1	0	93	0.989362	COG1258	J		Nanoarchaeum equitans Kin4-M
OG_00564132	transcription termination factor Tfs	93	1	0	93	0.989362	COG1594	K		Methanopyrus kandleri AV19
OG_00866963	transcriptional regulator, XRE family	93	1	0	93	0.989362	COG1813	K		Nitrosopumilus maritimus SCM1
OG_00867036	triosephosphate isomerase	93	1	0	93	0.989362	COG0149	G		Nanoarchaeum equitans Kin4-M
OG_00867207	undecaprenyl diphosphate synthase	93	1	0	93	0.989362	COG0020	I		Nanoarchaeum equitans Kin4-M
OG_00867303	uridylate kinase	93	1	0	93	0.989362	COG0528	F		Nanoarchaeum equitans Kin4-M
OG_00866769	DNA-directed RNA polymerase subunit A''	92	2	1	93	0.989362	COG0086	L	arCOG04256	Candidatus Korarchaeum cryptofilum OPF8
OG_00867081	FeS assembly ATPase SufC	92	2	1	93	0.989362	COG0396 (or COG1137)	R		Methanosphaerula palustris E1-9c
OG_00074773	Polyprenyl synthetase	92	2	1	93	0.989362	COG0142	H		Nanoarchaeum equitans Kin4-M
OG_00866800	RNA polymerase Rpb6	92	2	1	93	0.989362	COG1758	K	arCOG01268	Nanoarchaeum equitans Kin4-M
OG_00666346	30S ribosomal protein S24e	91	3	2	93	0.989362	COG2004	J	arCOG04182	Nitrosopumilus maritimus SCM1
OG_00866708	nascent polypeptide-associated complex protein	91	3	2	93	0.989362	COG1308	K		Nanoarchaeum equitans Kin4-M
OG_00867288	signal recognition particle-docking protein FtsY	90	4	3	93	0.989362	COG0552 (or COG0541)	N		Nanoarchaeum equitans Kin4-M
OG_00866773	H/ACA RNA-protein complex component Cbf5p	89	5	4	93	0.989362	COG0130	J	arCOG00987	Sulfolobus islandicus L.D.8.5
OG_00867279	3-dehydroquinate synthase	92	2	0	92	0.978723	COG0371	C		Archaeoglobus profundus DSM 5631	Nanoarchaeum equitans Kin4-M
OG_00866824	4-aminobutyrate aminotransferase	92	2	0	92	0.978723	COG0160	E		Ignicoccus hospitalis KIN4/I	Nanoarchaeum equitans Kin4-M
OG_00866809	ATP-NAD/AcoX kinase	92	2	0	92	0.978723	COG0483 (or COG0061)	G		Haloquadratum walsbyi DSM 16790	Nanoarchaeum equitans Kin4-M
OG_00867246	CTP-dependent riboflavin kinase	92	2	0	92	0.978723	COG1339	K		Methanosaeta thermophila PT	Nanoarchaeum equitans Kin4-M
OG_00867057	dihydroorotase	92	2	0	92	0.978723	COG0044	F		Nanoarchaeum equitans Kin4-M	Nitrosopumilus maritimus SCM1
OG_00867015	DNA ligase I, ATP-dependent Dnl1	92	2	0	92	0.978723	COG1793	L		Halalkalicoccus jeotgali B3	Halorhabdus utahensis DSM 12940
OG_00867029	DNA primase small subunit	92	2	0	92	0.978723	COG1467	L		Methanopyrus kandleri AV19	Nanoarchaeum equitans Kin4-M
OG_00866833	domain of unknown function DUF1743	92	2	0	92	0.978723	COG1571	R		Candidatus Korarchaeum cryptofilum OPF8	Nanoarchaeum equitans Kin4-M
OG_00866985	glutamine synthetase, type I	92	2	0	92	0.978723	COG0174	E		Desulfurococcus kamchatkensis 1221n	Nanoarchaeum equitans Kin4-M
OG_00866906	NMD3 family protein	92	2	0	92	0.978723	COG1499	J		Candidatus Korarchaeum cryptofilum OPF8	Nitrosopumilus maritimus SCM1
OG_00867259	orotate phosphoribosyltransferase	92	2	0	92	0.978723	COG0461	F		Nanoarchaeum equitans Kin4-M	Thermosphaera aggregans DSM 11486
OG_00866942	orotidine 5'-phosphate decarboxylase	92	2	0	92	0.978723	COG0284	F		Nanoarchaeum equitans Kin4-M	Thermosphaera aggregans DSM 11486
OG_00866933	phosphoglycerate kinase	92	2	0	92	0.978723	COG0126	G		Ignisphaera aggregans DSM 17230	Nanoarchaeum equitans Kin4-M
OG_00867044	prefoldin, beta subunit	92	2	0	92	0.978723	COG1382	O	arCOG01342	Candidatus Korarchaeum cryptofilum OPF8	Nanoarchaeum equitans Kin4-M
OG_00866995	protein of unknown function DUF46	92	2	0	92	0.978723	COG0575	I		Nanoarchaeum equitans Kin4-M	Nitrosopumilus maritimus SCM1
OG_00867205	S-adenosylmethionine synthetase	92	2	0	92	0.978723	COG1812	S		Nanoarchaeum equitans Kin4-M	Nitrosopumilus maritimus SCM1
OG_00866711	thymidylate kinase	92	2	0	92	0.978723	COG0125	F		Ignicoccus hospitalis KIN4/I	Nanoarchaeum equitans Kin4-M
OG_00866984	tRNA intron endonuclease	92	2	0	92	0.978723	COG1676	J	arCOG01701	Staphylothermus marinus F1	Thermosphaera aggregans DSM 11486
OG_00564670	tRNA pseudouridine synthase D TruD	92	2	0	92	0.978723	COG0585	S	arCOG04252	Aeropyrum pernix K1	Ignisphaera aggregans DSM 17230
OG_00866667	50S ribosomal protein L40E	91	3	1	92	0.978723	COG1552	J	arCOG04049	Nanoarchaeum equitans Kin4-M	Picrophilus torridus DSM 9790
OG_00867181	aspartate carbamoyltransferase catalytic subunit	91	3	1	92	0.978723	COG0540	F		Nanoarchaeum equitans Kin4-M	Thermosphaera aggregans DSM 11486
OG_00822896	metallophosphoesterase	91	3	1	92	0.978723	COG0420	L		Methanocorpusculum labreanum Z	Methanospirillum hungatei JF-1
OG_00866959	NADH-quinone oxidoreductase, B subunit	91	3	1	92	0.978723	COG0377	C		Nanoarchaeum equitans Kin4-M	Staphylothermus hellenicus DSM 12710
OG_00867115	Protein of unknown function DUF1610	91	3	1	92	0.978723	COG2888	J		Candidatus Methanoregula boonei 6A8	Nanoarchaeum equitans Kin4-M
OG_00866916	methyltransferase small	88	6	4	92	0.978723	COG2263 (or COG2264 or COG0500)	J		Methanosphaera stadtmanae DSM 3091	Nitrosopumilus maritimus SCM1
OG_00866726	2'-5' RNA ligase	91	3	0	91	0.968085	COG1514	J		Halobacterium salinarum R1	Halobacterium sp. NRC-1	Haloquadratum walsbyi DSM 16790
OG_00713192	aminotransferase class V	91	3	0	91	0.968085	COG0075	E		Candidatus Korarchaeum cryptofilum OPF8	Nanoarchaeum equitans Kin4-M	Thermofilum pendens Hrk 5
OG_00866887	AMMECR1 domain protein	91	3	0	91	0.968085	COG2078	S		Haloarcula marismortui ATCC 43049	Halomicrobium mukohataei DSM 12286	Natronomonas pharaonis DSM 2160
OG_00866748	aspartate carbamoyltransferase regulatory subunit	91	3	0	91	0.968085	COG1781	F		Desulfurococcus kamchatkensis 1221n	Nanoarchaeum equitans Kin4-M	Thermosphaera aggregans DSM 11486
OG_00866978	aspartate/glutamate/uridylate kinase	91	3	0	91	0.968085	COG1608	R		Nanoarchaeum equitans Kin4-M	Sulfolobus acidocaldarius DSM 639	Sulfolobus tokodaii str. 7
OG_00713255	DEAD/DEAH box helicase domain protein	91	3	0	91	0.968085	COG1204	R		Archaeoglobus profundus DSM 5631	Hyperthermus butylicus DSM 5456	Nanoarchaeum equitans Kin4-M
OG_00867828	DNA topoisomerase VI subunit A	91	3	0	91	0.968085	COG1697	L		Picrophilus torridus DSM 9790	Thermoplasma acidophilum DSM 1728	Thermoplasma volcanium GSS1
OG_00867645	DNA topoisomerase VI subunit B	91	3	0	91	0.968085	COG1389	L		Picrophilus torridus DSM 9790	Thermoplasma acidophilum DSM 1728	Thermoplasma volcanium GSS1
OG_00866897	molybdenum cofactor biosynthesis protein A	91	3	0	91	0.968085	COG2896	H		Methanosphaera stadtmanae DSM 3091	Nanoarchaeum equitans Kin4-M	Nitrosopumilus maritimus SCM1
OG_00866937	molybdenum cofactor biosynthesis protein C	91	3	0	91	0.968085	COG0315	H		Methanosphaera stadtmanae DSM 3091	Nanoarchaeum equitans Kin4-M	Nitrosopumilus maritimus SCM1
OG_00866752	molybdenum cofactor synthesis domain protein	91	3	0	91	0.968085	COG0521	H		Methanosphaera stadtmanae DSM 3091	Nanoarchaeum equitans Kin4-M	Nitrosopumilus maritimus SCM1
OG_00571525	peptidase M48 Ste24p	91	3	0	91	0.968085	COG0501	O		Aciduliprofundum boonei T469	Nanoarchaeum equitans Kin4-M	Nitrosopumilus maritimus SCM1
OG_00076121	PfkB domain protein	91	3	0	91	0.968085	COG0524 (or COG2870)	G		Methanosaeta thermophila PT	Nanoarchaeum equitans Kin4-M	Nitrosopumilus maritimus SCM1
OG_00866915	phosphopantothenoylcysteine decarboxylase/phosphopantothenate/cysteine ligase	91	3	0	91	0.968085	COG0452	H		Candidatus Korarchaeum cryptofilum OPF8	Nanoarchaeum equitans Kin4-M	Thermofilum pendens Hrk 5
OG_00867104	protein of unknown function DUF101	91	3	0	91	0.968085	COG1371	S		Haloarcula marismortui ATCC 43049	Halomicrobium mukohataei DSM 12286	Haloquadratum walsbyi DSM 16790
OG_00866831	transcription elongation factor NusA-like protein	91	3	0	91	0.968085	COG0195	K		Sulfolobus islandicus L.S.2.15	Sulfolobus islandicus M.14.25	Sulfolobus islandicus M.16.27
OG_00867134	transcriptional regulator, XRE family	91	3	0	91	0.968085	COG1395	K		Candidatus Korarchaeum cryptofilum OPF8	Nanoarchaeum equitans Kin4-M	Nitrosopumilus maritimus SCM1
OG_00867276	GMP synthase subunit B	90	4	1	91	0.968085	COG0519	F		Hyperthermus butylicus DSM 5456	Nanoarchaeum equitans Kin4-M	Staphylothermus marinus F1
OG_00866878	phosphoenolpyruvate synthase	87	7	4	91	0.968085	COG0574 (or COG1080)	G		Halorhabdus utahensis DSM 12940	Hyperthermus butylicus DSM 5456	Nanoarchaeum equitans Kin4-M
OG_00667120	50S ribosomal protein L37e	86	8	5	91	0.968085	COG2126	J		Methanocorpusculum labreanum Z	Nanoarchaeum equitans Kin4-M	Picrophilus torridus DSM 9790
OG_00867265	NAD+ synthetase	85	9	6	91	0.968085	COG0171	H		Methanoculleus marisnigri JR1	Methanosaeta thermophila PT	Nanoarchaeum equitans Kin4-M
OG_00867278	mevalonate kinase	90	4	0	90	0.957447	COG1577 (or COG0153 or COG2605)	I		Nanoarchaeum equitans Kin4-M	Picrophilus torridus DSM 9790	Thermoplasma acidophilum DSM 1728	Thermoplasma volcanium GSS1
OG_00866907	Nucleoside-diphosphate kinase	90	4	0	90	0.957447	COG0105	F		Desulfurococcus kamchatkensis 1221n	Ignisphaera aggregans DSM 17230	Thermofilum pendens Hrk 5	Thermosphaera aggregans DSM 11486
OG_00866862	Phosphomethylpyrimidine kinase	90	4	0	90	0.957447	COG0351 (or COG1992)	H		Candidatus Methanoregula boonei 6A8	Nanoarchaeum equitans Kin4-M	Thermococcus onnurineus NA1	Thermofilum pendens Hrk 5
OG_00867075	protein of unknown function DUF115	90	4	0	90	0.957447	COG1634	R		Ignicoccus hospitalis KIN4/I	Nanoarchaeum equitans Kin4-M	Staphylothermus marinus F1	Thermofilum pendens Hrk 5
OG_00866747	protein of unknown function UPF0027	90	4	0	90	0.957447	COG1690	S	arCOG04246	Haloarcula marismortui ATCC 43049	Halomicrobium mukohataei DSM 12286	Haloquadratum walsbyi DSM 16790	Acidilobus saccharovorans 345-15
OG_00866794	tRNA methyltransferase complex GCD14 subunit	90	4	0	90	0.957447	COG2519 (or COG0500)	J		Methanosaeta thermophila PT	Methanosarcina acetivorans C2A	Methanosarcina barkeri str. Fusaro	Methanosarcina mazei Go1
OG_00867111	tRNA-modifying enzyme	90	4	0	90	0.957447	COG0731	C		Haloferax volcanii DS2	Halogeometricum borinquense DSM 11551	Haloquadratum walsbyi DSM 16790	Halorubrum lacusprofundi ATCC 49239
OG_00667365	50S ribosomal protein L39e	89	5	1	90	0.957447	COG2167	J		Candidatus Korarchaeum cryptofilum OPF8	Methanosphaera stadtmanae DSM 3091	Nanoarchaeum equitans Kin4-M	Pyrobaculum aerophilum str. IM2
OG_00866953	agmatinase	89	5	1	90	0.957447	COG0010	E		Methanosaeta thermophila PT	Methanospirillum hungatei JF-1	Nanoarchaeum equitans Kin4-M	Nitrosopumilus maritimus SCM1
OG_00867023	thioredoxin reductase	89	5	1	90	0.957447	COG0492	O		Hyperthermus butylicus DSM 5456	Pyrobaculum islandicum DSM 4184	Thermofilum pendens Hrk 5	Thermoproteus neutrophilus V24Sta
OG_00867220	30S ribosomal protein S27AE	88	6	2	90	0.957447	COG1998	J		Haloferax volcanii DS2	Halogeometricum borinquense DSM 11551	Haloquadratum walsbyi DSM 16790	Halorubrum lacusprofundi ATCC 49239
OG_00716159	band 7 protein	89	5	0	89	0.946809	COG0330	O		Ignicoccus hospitalis KIN4/I	Methanobrevibacter smithii ATCC 35061	Methanosphaera stadtmanae DSM 3091	Nanoarchaeum equitans Kin4-M	Nitrosopumilus maritimus SCM1
OG_00666932	glyceraldehyde-3-phosphate dehydrogenase	89	5	0	89	0.946809	COG0057	G		Aciduliprofundum boonei T469	Candidatus Korarchaeum cryptofilum OPF8	Halorhabdus utahensis DSM 12940	Ignisphaera aggregans DSM 17230	Nanoarchaeum equitans Kin4-M
OG_00866923	peptidase M50	89	5	0	89	0.946809	COG0750 (or COG0265)	M	arCOG04064	Pyrobaculum arsenaticum DSM 13514	Pyrobaculum calidifontis JCM 11548	Pyrobaculum islandicum DSM 4184	Thermoproteus neutrophilus V24Sta	Pyrobaculum aerophilum str. IM2
OG_00667673	Transcription factor TFIIE, alpha subunit	89	5	0	89	0.946809	COG1675	K		Aciduliprofundum boonei T469	Nanoarchaeum equitans Kin4-M	Picrophilus torridus DSM 9790	Thermoplasma acidophilum DSM 1728	Thermoplasma volcanium GSS1
OG_00866841	UbiA prenyltransferase	89	5	0	89	0.946809	COG0382	H		Haloarcula marismortui ATCC 43049	Halomicrobium mukohataei DSM 12286	Halorhabdus utahensis DSM 12940	Nanoarchaeum equitans Kin4-M	Nitrosopumilus maritimus SCM1
OG_00714800	threonine synthase	88	6	1	89	0.946809	COG0498	E		Acidilobus saccharovorans 345-15	Hyperthermus butylicus DSM 5456	Nanoarchaeum equitans Kin4-M	Thermoplasma acidophilum DSM 1728	Thermoplasma volcanium GSS1
OG_00866729	adenylyl cyclase CyaB	88	6	0	88	0.93617	COG1437	F		Candidatus Korarchaeum cryptofilum OPF8	Nanoarchaeum equitans Kin4-M	Nitrosopumilus maritimus SCM1	Picrophilus torridus DSM 9790	Thermoplasma acidophilum DSM 1728	Thermoplasma volcanium GSS1
OG_00866656	CoA-binding domain-containing protein	88	6	0	88	0.93617	COG1042	C		Haloquadratum walsbyi DSM 16790	Methanothermobacter marburgensis str. Marburg	Methanothermobacter thermautotrophicus str. Delta H	Nanoarchaeum equitans Kin4-M	Sulfolobus acidocaldarius DSM 639	Methanosarcina barkeri str. Fusaro
OG_00866836	glucosamine--fructose-6-phosphate aminotransferase	88	6	0	88	0.93617	COG0449	M		Archaeoglobus fulgidus DSM 4304	Archaeoglobus profundus DSM 5631	Methanoplanus petrolearius DSM 11571	Nanoarchaeum equitans Kin4-M	Thermoplasma acidophilum DSM 1728	Thermoplasma volcanium GSS1
OG_00815282	glycosyl transferase group 1	88	6	0	88	0.93617	COG0438	M	arCOG01403	Desulfurococcus kamchatkensis 1221n	Ignicoccus hospitalis KIN4/I	Ignisphaera aggregans DSM 17230	Methanopyrus kandleri AV19	Nanoarchaeum equitans Kin4-M	Staphylothermus marinus F1
OG_00866925	Like-Sm ribonucleoprotein core	88	6	0	88	0.93617	COG1958	K		Methanocaldococcus fervens AG86	Methanocaldococcus infernus ME	Methanocaldococcus jannaschii DSM 2661	Methanocaldococcus sp. FS406-22	Methanocaldococcus vulcanius M7	Nanoarchaeum equitans Kin4-M
OG_00076237	molybdopterin-guanine dinucleotide biosynthesis protein B	88	6	0	88	0.93617	COG1763	H		Caldivirga maquilingensis IC-167	Methanosphaera stadtmanae DSM 3091	Nanoarchaeum equitans Kin4-M	Nitrosopumilus maritimus SCM1	Staphylothermus marinus F1	Vulcanisaeta distributa DSM 14429
OG_00711176	acetyl-CoA acetyltransferase	87	7	1	88	0.93617	COG0183	I		Halorhabdus utahensis DSM 12940	Nanoarchaeum equitans Kin4-M	Halobacterium salinarum R1	Halobacterium sp. NRC-1	Halomicrobium mukohataei DSM 12286	Haloquadratum walsbyi DSM 16790
OG_00867161	methylthioadenosine phosphorylase	87	7	1	88	0.93617	COG0005	F		Haloarcula marismortui ATCC 43049	Halomicrobium mukohataei DSM 12286	Haloterrigena turkmenica DSM 5511	Ignisphaera aggregans DSM 17230	Nanoarchaeum equitans Kin4-M	Natronomonas pharaonis DSM 2160
OG_00867026	thiamine biosynthesis/tRNA modification protein ThiI	86	8	2	88	0.93617	COG0301	H		Haloquadratum walsbyi DSM 16790	Halorubrum lacusprofundi ATCC 49239	Metallosphaera sedula DSM 5348	Nitrosopumilus maritimus SCM1	Pyrococcus abyssi GE5	Pyrococcus horikoshii OT3
OG_00576568	molybdenum cofactor synthesis domain protein	85	9	3	88	0.93617	COG0303	H		Aeropyrum pernix K1	Methanosphaera stadtmanae DSM 3091	Nanoarchaeum equitans Kin4-M	Nitrosopumilus maritimus SCM1	Ignicoccus hospitalis KIN4/I	Methanopyrus kandleri AV19
OG_00715901	Adenylosuccinate lyase	87	7	0	87	0.925532	COG0015	F		Acidilobus saccharovorans 345-15	Aeropyrum pernix K1	Hyperthermus butylicus DSM 5456	Nanoarchaeum equitans Kin4-M	Staphylothermus marinus F1	Thermofilum pendens Hrk 5	Thermosphaera aggregans DSM 11486
OG_00715891	adenylosuccinate synthetase	87	7	0	87	0.925532	COG0104	F		Acidilobus saccharovorans 345-15	Aeropyrum pernix K1	Hyperthermus butylicus DSM 5456	Nanoarchaeum equitans Kin4-M	Staphylothermus marinus F1	Thermofilum pendens Hrk 5	Thermosphaera aggregans DSM 11486
OG_00866665	glutamine amidotransferase subunit PdxT	87	7	0	87	0.925532	COG0311	H		Acidilobus saccharovorans 345-15	Methanobrevibacter ruminantium M1	Nanoarchaeum equitans Kin4-M	Staphylothermus hellenicus DSM 12710	Thermococcus barophilus MP	Thermococcus sibiricus MM 739	Thermofilum pendens Hrk 5
OG_00866807	Protein of unknown function DUF137	87	7	0	87	0.925532	COG1701	S		Candidatus Korarchaeum cryptofilum OPF8	Ignisphaera aggregans DSM 17230	Nanoarchaeum equitans Kin4-M	Picrophilus torridus DSM 9790	Thermofilum pendens Hrk 5	Thermoplasma acidophilum DSM 1728	Thermoplasma volcanium GSS1
OG_00867302	pyridoxal biosynthesis lyase PdxS	86	8	1	87	0.925532	COG0214	H		Acidilobus saccharovorans 345-15	Methanobrevibacter ruminantium M1	Nanoarchaeum equitans Kin4-M	Staphylothermus hellenicus DSM 12710	Thermococcus barophilus MP	Thermococcus sibiricus MM 739	Thermofilum pendens Hrk 5
OG_00866673	beta-lactamase domain protein	86	8	0	86	0.914894	COG2220 (or COG0491 or COG0595)	R		Methanococcus aeolicus Nankai-3	Methanococcus maripaludis C5	Methanococcus maripaludis C6	Methanococcus maripaludis C7	Methanococcus maripaludis S2	Methanococcus vannielii SB	Methanococcus voltae A3	Nitrosopumilus maritimus SCM1
OG_00576913	histone acetyltransferase, ELP3 family	86	8	0	86	0.914894	COG1243	K		Acidilobus saccharovorans 345-15	Aeropyrum pernix K1	Hyperthermus butylicus DSM 5456	Ignicoccus hospitalis KIN4/I	Metallosphaera sedula DSM 5348	Nanoarchaeum equitans Kin4-M	Thermofilum pendens Hrk 5	Thermoproteus neutrophilus V24Sta
OG_00866714	protein of unknown function DUF99	86	8	0	86	0.914894	COG1628	S		Ignicoccus hospitalis KIN4/I	Methanobrevibacter ruminantium M1	Methanobrevibacter smithii ATCC 35061	Methanococcoides burtonii DSM 6242	Methanococcus vannielii SB	Methanococcus voltae A3	Methanocorpusculum labreanum Z	Methanosphaera stadtmanae DSM 3091
OG_00768206	alkyl hydroperoxide reductase/ Thiol specific antioxidant/ Mal allergen	85	9	0	85	0.904255	COG0450	O		Candidatus Methanoregula boonei 6A8	Ferroglobus placidus DSM 10642	Haloarcula marismortui ATCC 43049	Methanobrevibacter ruminantium M1	Methanobrevibacter smithii ATCC 35061	Methanococcus voltae A3	Methanopyrus kandleri AV19	Methanosphaera stadtmanae DSM 3091	Natronomonas pharaonis DSM 2160
OG_00867218	dihydroorotate dehydrogenase 1B	85	9	0	85	0.904255	COG0167	F		Caldivirga maquilingensis IC-167	Nanoarchaeum equitans Kin4-M	Pyrobaculum aerophilum str. IM2	Pyrobaculum arsenaticum DSM 13514	Pyrobaculum calidifontis JCM 11548	Pyrobaculum islandicum DSM 4184	Thermoproteus neutrophilus V24Sta	Thermosphaera aggregans DSM 11486	Vulcanisaeta distributa DSM 14429
OG_00866701	protein of unknown function DUF127	85	9	0	85	0.904255	COG1303	S		Caldivirga maquilingensis IC-167	Candidatus Korarchaeum cryptofilum OPF8	Nanoarchaeum equitans Kin4-M	Pyrobaculum aerophilum str. IM2	Pyrobaculum arsenaticum DSM 13514	Pyrobaculum calidifontis JCM 11548	Pyrobaculum islandicum DSM 4184	Thermoproteus neutrophilus V24Sta	Vulcanisaeta distributa DSM 14429
OG_00867301	serine hydroxymethyltransferase	85	9	0	85	0.904255	COG0112	E		Methanocaldococcus infernus ME	Methanococcus maripaludis C5	Methanococcus maripaludis C6	Methanococcus maripaludis C7	Methanococcus maripaludis S2	Methanococcus vannielii SB	Methanococcus voltae A3	Nanoarchaeum equitans Kin4-M	Thermofilum pendens Hrk 5
OG_00576055	V-type ATP synthase subunit I	85	9	0	85	0.904255	COG1269	C	arCOG04138	Caldivirga maquilingensis IC-167	Nitrosopumilus maritimus SCM1	Pyrobaculum aerophilum str. IM2	Pyrobaculum arsenaticum DSM 13514	Pyrobaculum calidifontis JCM 11548	Pyrobaculum islandicum DSM 4184	Thermoproteus neutrophilus V24Sta	Vulcanisaeta distributa DSM 14429	Sulfolobus islandicus L.D.8.5

## Sheet: genomes missing core OG-by name
	Total:	472	69
	Percentage of OG for which a good hit was found (PROMER):		0.146186
		missing core OGs	found good hits in sequence	could not find a
xBASE genome_id	genome name	(based on annotation)	(six-frame PROMER)	good PROMER hit	List of OGs with no xBASE orthologue and no good PROMER hit
19747	Acidilobus saccharovorans 345-15	13	3	10	OG_00351481	OG_00576913	OG_00714800	OG_00715891	OG_00715901	OG_00866665	OG_00866747	OG_00866749	OG_00867089	OG_00867302
19748	Aciduliprofundum boonei T469	3	0	3	OG_00571525	OG_00666932	OG_00667673
16654	Aeropyrum pernix K1	5	0	5	OG_00564670	OG_00576568	OG_00576913	OG_00715891	OG_00715901
16682	Archaeoglobus fulgidus DSM 4304	1	0	1	OG_00866836
16683	Archaeoglobus profundus DSM 5631	4	1	3	OG_00713255	OG_00866836	OG_00867279
16801	Caldivirga maquilingensis IC-167	6	1	5	OG_00076237	OG_00576055	OG_00815275	OG_00866701	OG_00867218
16821	Candidatus Korarchaeum cryptofilum OPF8	17	1	16	OG_00666932	OG_00667365	OG_00713192	OG_00866692	OG_00866701	OG_00866729	OG_00866769	OG_00866807	OG_00866833	OG_00866906	OG_00866915	OG_00867044	OG_00867110	OG_00867134	OG_00867179	OG_00867267
16824	Candidatus Methanoregula boonei 6A8	4	1	3	OG_00768206	OG_00866862	OG_00867115
16954	Desulfurococcus kamchatkensis 1221n	7	3	4	OG_00815282	OG_00866748	OG_00866907	OG_00866985
19891	Ferroglobus placidus DSM 10642	1	0	1	OG_00768206
19904	Halalkalicoccus jeotgali B3	1	0	1	OG_00867015
17062	Haloarcula marismortui ATCC 43049	10	3	7	OG_00768206	OG_00866695	OG_00866747	OG_00866841	OG_00866887	OG_00867104	OG_00867161
17063	Halobacterium salinarum R1	3	1	2	OG_00711176	OG_00866726
17064	Halobacterium sp. NRC-1	2	0	2	OG_00711176	OG_00866726
19907	Haloferax volcanii DS2	2	0	2	OG_00867111	OG_00867220
19908	Halogeometricum borinquense DSM 11551	2	0	2	OG_00867111	OG_00867220
17065	Halomicrobium mukohataei DSM 12286	6	0	6	OG_00711176	OG_00866747	OG_00866841	OG_00866887	OG_00867104	OG_00867161
17066	Haloquadratum walsbyi DSM 16790	12	0	12	OG_00711176	OG_00866656	OG_00866712	OG_00866726	OG_00866747	OG_00866809	OG_00867026	OG_00867094	OG_00867104	OG_00867111	OG_00867145	OG_00867220
17067	Halorhabdus utahensis DSM 12940	5	0	5	OG_00666932	OG_00711176	OG_00866841	OG_00866878	OG_00867015
17069	Halorubrum lacusprofundi ATCC 49239	4	1	3	OG_00867026	OG_00867111	OG_00867220
17070	Haloterrigena turkmenica DSM 5511	1	0	1	OG_00867161
17087	Hyperthermus butylicus DSM 5456	9	1	8	OG_00576913	OG_00713255	OG_00714800	OG_00715891	OG_00715901	OG_00866878	OG_00867023	OG_00867276
17090	Ignicoccus hospitalis KIN4/I	8	0	8	OG_00576568	OG_00576913	OG_00716159	OG_00815282	OG_00866711	OG_00866714	OG_00866824	OG_00867075
19924	Ignisphaera aggregans DSM 17230	8	1	7	OG_00564670	OG_00666932	OG_00815282	OG_00866807	OG_00866907	OG_00866933	OG_00867161
17160	Metallosphaera sedula DSM 5348	2	0	2	OG_00576913	OG_00867026
19953	Methanobrevibacter ruminantium M1	4	0	4	OG_00768206	OG_00866665	OG_00866714	OG_00867302
17161	Methanobrevibacter smithii ATCC 35061	4	1	3	OG_00716159	OG_00768206	OG_00866714
17162	Methanocaldococcus fervens AG86	1	0	1	OG_00866925
19954	Methanocaldococcus infernus ME	3	1	2	OG_00866925	OG_00867301
17163	Methanocaldococcus jannaschii DSM 2661	1	0	1	OG_00866925
19955	Methanocaldococcus sp. FS406-22	1	0	1	OG_00866925
17164	Methanocaldococcus vulcanius M7	1	0	1	OG_00866925
17165	Methanocella paludicola SANAE	1	1	0
17166	Methanococcoides burtonii DSM 6242	4	3	1	OG_00866714
17167	Methanococcus aeolicus Nankai-3	1	0	1	OG_00866673
17168	Methanococcus maripaludis C5	2	0	2	OG_00866673	OG_00867301
17169	Methanococcus maripaludis C6	2	0	2	OG_00866673	OG_00867301
17170	Methanococcus maripaludis C7	2	0	2	OG_00866673	OG_00867301
17171	Methanococcus maripaludis S2	2	0	2	OG_00866673	OG_00867301
17172	Methanococcus vannielii SB	3	0	3	OG_00866673	OG_00866714	OG_00867301
19956	Methanococcus voltae A3	4	0	4	OG_00768206	OG_00866673	OG_00866714	OG_00867301
17173	Methanocorpusculum labreanum Z	3	0	3	OG_00667120	OG_00822896	OG_00866714
17174	Methanoculleus marisnigri JR1	1	0	1	OG_00867265
19957	Methanohalobium evestigatum Z-7303	2	2	0
19958	Methanohalophilus mahii DSM 5219	4	4	0
19959	Methanoplanus petrolearius DSM 11571	1	0	1	OG_00866836
17175	Methanopyrus kandleri AV19	6	1	5	OG_00564132	OG_00576568	OG_00768206	OG_00815282	OG_00867029
17176	Methanosaeta thermophila PT	6	1	5	OG_00076121	OG_00866794	OG_00866953	OG_00867246	OG_00867265
17177	Methanosarcina acetivorans C2A	3	1	2	OG_00866716	OG_00866794
17178	Methanosarcina barkeri str. Fusaro	4	2	2	OG_00866656	OG_00866794
17179	Methanosarcina mazei Go1	3	2	1	OG_00866794
17180	Methanosphaera stadtmanae DSM 3091	11	0	11	OG_00076237	OG_00576568	OG_00667365	OG_00716159	OG_00768206	OG_00866714	OG_00866752	OG_00866897	OG_00866916	OG_00866937	OG_00867264
17181	Methanosphaerula palustris E1-9c	1	0	1	OG_00867081
17182	Methanospirillum hungatei JF-1	2	0	2	OG_00822896	OG_00866953
19960	Methanothermobacter marburgensis str. Marburg	1	0	1	OG_00866656
17183	Methanothermobacter thermautotrophicus str. Delta H	1	0	1	OG_00866656
17241	Nanoarchaeum equitans Kin4-M	91	1	90	OG_00074773	OG_00076121	OG_00076237	OG_00351511	OG_00568692	OG_00571525	OG_00571800	OG_00576568	OG_00576913	OG_00666932	OG_00667120	OG_00667365	OG_00667673	OG_00711176	OG_00713192	OG_00713255	OG_00713779	OG_00714800	OG_00715891	OG_00715901	OG_00716159	OG_00815282	OG_00866656	OG_00866665	OG_00866667	OG_00866683	OG_00866701	OG_00866708	OG_00866711	OG_00866729	OG_00866743	OG_00866748	OG_00866752	OG_00866791	OG_00866800	OG_00866805	OG_00866807	OG_00866809	OG_00866824	OG_00866833	OG_00866835	OG_00866836	OG_00866841	OG_00866862	OG_00866878
17243	Natronomonas pharaonis DSM 2160	4	1	3	OG_00768206	OG_00866887	OG_00867161
17260	Nitrosopumilus maritimus SCM1	26	2	24	OG_00076121	OG_00076237	OG_00571525	OG_00576055	OG_00576568	OG_00666346	OG_00716159	OG_00866673	OG_00866729	OG_00866752	OG_00866841	OG_00866884	OG_00866897	OG_00866906	OG_00866916	OG_00866937	OG_00866953	OG_00866963	OG_00866995	OG_00867026	OG_00867057	OG_00867064	OG_00867134	OG_00867205
17295	Picrophilus torridus DSM 9790	9	0	9	OG_00351895	OG_00667120	OG_00667673	OG_00866667	OG_00866729	OG_00866807	OG_00867278	OG_00867645	OG_00867828
17341	Pyrobaculum aerophilum str. IM2	6	1	5	OG_00576055	OG_00667365	OG_00866701	OG_00866923	OG_00867218
17342	Pyrobaculum arsenaticum DSM 13514	4	0	4	OG_00576055	OG_00866701	OG_00866923	OG_00867218
17343	Pyrobaculum calidifontis JCM 11548	6	2	4	OG_00576055	OG_00866701	OG_00866923	OG_00867218
17344	Pyrobaculum islandicum DSM 4184	5	0	5	OG_00576055	OG_00866701	OG_00866923	OG_00867023	OG_00867218
17345	Pyrococcus abyssi GE5	2	1	1	OG_00867026
17347	Pyrococcus horikoshii OT3	1	0	1	OG_00867026
20036	Staphylothermus hellenicus DSM 12710	4	1	3	OG_00866665	OG_00866959	OG_00867302
17479	Staphylothermus marinus F1	8	1	7	OG_00076237	OG_00715891	OG_00715901	OG_00815282	OG_00866984	OG_00867075	OG_00867276
17530	Sulfolobus acidocaldarius DSM 639	2	0	2	OG_00866656	OG_00866978
18607	Sulfolobus islandicus L.D.8.5	2	0	2	OG_00576055	OG_00866773
17532	Sulfolobus islandicus L.S.2.15	5	4	1	OG_00866831
17533	Sulfolobus islandicus M.14.25	4	3	1	OG_00866831
17534	Sulfolobus islandicus M.16.27	4	3	1	OG_00866831
17537	Sulfolobus islandicus Y.N.15.51	1	1	0
17538	Sulfolobus solfataricus P2	1	1	0
17539	Sulfolobus tokodaii str. 7	1	0	1	OG_00866978
20069	Thermococcus barophilus MP	2	0	2	OG_00866665	OG_00867302
17569	Thermococcus gammatolerans EJ3	1	1	0
17570	Thermococcus kodakarensis KOD1	1	1	0
17571	Thermococcus onnurineus NA1	1	0	1	OG_00866862
17572	Thermococcus sibiricus MM 739	4	2	2	OG_00866665	OG_00867302
17574	Thermofilum pendens Hrk 5	14	1	13	OG_00576913	OG_00713192	OG_00715891	OG_00715901	OG_00866665	OG_00866807	OG_00866862	OG_00866907	OG_00866915	OG_00867023	OG_00867075	OG_00867301	OG_00867302
17577	Thermoplasma acidophilum DSM 1728	8	0	8	OG_00667673	OG_00714800	OG_00866729	OG_00866807	OG_00866836	OG_00867278	OG_00867645	OG_00867828
17578	Thermoplasma volcanium GSS1	8	0	8	OG_00667673	OG_00714800	OG_00866729	OG_00866807	OG_00866836	OG_00867278	OG_00867645	OG_00867828
17579	Thermoproteus neutrophilus V24Sta	6	0	6	OG_00576055	OG_00576913	OG_00866701	OG_00866923	OG_00867023	OG_00867218
20072	Thermosphaera aggregans DSM 11486	11	2	9	OG_00715891	OG_00715901	OG_00866748	OG_00866907	OG_00866942	OG_00866984	OG_00867181	OG_00867218	OG_00867259
17655	uncultured methanogenic archaeon RC-I	5	4	1	OG_00667304
20085	Vulcanisaeta distributa DSM 14429	4	0	4	OG_00076237	OG_00576055	OG_00866701	OG_00867218
[truncated: 45 more columns]

## Sheet: genomes missing core OG-count
	Total:	472	69
	Percentage of OG for which a good hit was found (PROMER):		0.146186
		missing core OGs	found good hits in sequence	could not find a
xBASE genome_id	genome name	(based on annotation)	(six-frame PROMER)	good PROMER hit	List of OGs with no xBASE orthologue and no good PROMER hit
17241	Nanoarchaeum equitans Kin4-M	91	1	90	OG_00074773	OG_00076121	OG_00076237	OG_00351511	OG_00568692	OG_00571525	OG_00571800	OG_00576568	OG_00576913	OG_00666932	OG_00667120	OG_00667365	OG_00667673	OG_00711176	OG_00713192	OG_00713255	OG_00713779	OG_00714800	OG_00715891	OG_00715901	OG_00716159	OG_00815282	OG_00866656	OG_00866665	OG_00866667	OG_00866683	OG_00866701	OG_00866708	OG_00866711	OG_00866729	OG_00866743	OG_00866748	OG_00866752	OG_00866791	OG_00866800	OG_00866805	OG_00866807	OG_00866809	OG_00866824	OG_00866833	OG_00866835	OG_00866836	OG_00866841	OG_00866862	OG_00866878
17260	Nitrosopumilus maritimus SCM1	26	2	24	OG_00076121	OG_00076237	OG_00571525	OG_00576055	OG_00576568	OG_00666346	OG_00716159	OG_00866673	OG_00866729	OG_00866752	OG_00866841	OG_00866884	OG_00866897	OG_00866906	OG_00866916	OG_00866937	OG_00866953	OG_00866963	OG_00866995	OG_00867026	OG_00867057	OG_00867064	OG_00867134	OG_00867205
16821	Candidatus Korarchaeum cryptofilum OPF8	17	1	16	OG_00666932	OG_00667365	OG_00713192	OG_00866692	OG_00866701	OG_00866729	OG_00866769	OG_00866807	OG_00866833	OG_00866906	OG_00866915	OG_00867044	OG_00867110	OG_00867134	OG_00867179	OG_00867267
17574	Thermofilum pendens Hrk 5	14	1	13	OG_00576913	OG_00713192	OG_00715891	OG_00715901	OG_00866665	OG_00866807	OG_00866862	OG_00866907	OG_00866915	OG_00867023	OG_00867075	OG_00867301	OG_00867302
17066	Haloquadratum walsbyi DSM 16790	12	0	12	OG_00711176	OG_00866656	OG_00866712	OG_00866726	OG_00866747	OG_00866809	OG_00867026	OG_00867094	OG_00867104	OG_00867111	OG_00867145	OG_00867220
17180	Methanosphaera stadtmanae DSM 3091	11	0	11	OG_00076237	OG_00576568	OG_00667365	OG_00716159	OG_00768206	OG_00866714	OG_00866752	OG_00866897	OG_00866916	OG_00866937	OG_00867264
19747	Acidilobus saccharovorans 345-15	13	3	10	OG_00351481	OG_00576913	OG_00714800	OG_00715891	OG_00715901	OG_00866665	OG_00866747	OG_00866749	OG_00867089	OG_00867302
20072	Thermosphaera aggregans DSM 11486	11	2	9	OG_00715891	OG_00715901	OG_00866748	OG_00866907	OG_00866942	OG_00866984	OG_00867181	OG_00867218	OG_00867259
17295	Picrophilus torridus DSM 9790	9	0	9	OG_00351895	OG_00667120	OG_00667673	OG_00866667	OG_00866729	OG_00866807	OG_00867278	OG_00867645	OG_00867828
17087	Hyperthermus butylicus DSM 5456	9	1	8	OG_00576913	OG_00713255	OG_00714800	OG_00715891	OG_00715901	OG_00866878	OG_00867023	OG_00867276
17090	Ignicoccus hospitalis KIN4/I	8	0	8	OG_00576568	OG_00576913	OG_00716159	OG_00815282	OG_00866711	OG_00866714	OG_00866824	OG_00867075
17577	Thermoplasma acidophilum DSM 1728	8	0	8	OG_00667673	OG_00714800	OG_00866729	OG_00866807	OG_00866836	OG_00867278	OG_00867645	OG_00867828
17578	Thermoplasma volcanium GSS1	8	0	8	OG_00667673	OG_00714800	OG_00866729	OG_00866807	OG_00866836	OG_00867278	OG_00867645	OG_00867828
17062	Haloarcula marismortui ATCC 43049	10	3	7	OG_00768206	OG_00866695	OG_00866747	OG_00866841	OG_00866887	OG_00867104	OG_00867161
19924	Ignisphaera aggregans DSM 17230	8	1	7	OG_00564670	OG_00666932	OG_00815282	OG_00866807	OG_00866907	OG_00866933	OG_00867161
17479	Staphylothermus marinus F1	8	1	7	OG_00076237	OG_00715891	OG_00715901	OG_00815282	OG_00866984	OG_00867075	OG_00867276
17065	Halomicrobium mukohataei DSM 12286	6	0	6	OG_00711176	OG_00866747	OG_00866841	OG_00866887	OG_00867104	OG_00867161
17579	Thermoproteus neutrophilus V24Sta	6	0	6	OG_00576055	OG_00576913	OG_00866701	OG_00866923	OG_00867023	OG_00867218
16801	Caldivirga maquilingensis IC-167	6	1	5	OG_00076237	OG_00576055	OG_00815275	OG_00866701	OG_00867218
17175	Methanopyrus kandleri AV19	6	1	5	OG_00564132	OG_00576568	OG_00768206	OG_00815282	OG_00867029
17176	Methanosaeta thermophila PT	6	1	5	OG_00076121	OG_00866794	OG_00866953	OG_00867246	OG_00867265
17341	Pyrobaculum aerophilum str. IM2	6	1	5	OG_00576055	OG_00667365	OG_00866701	OG_00866923	OG_00867218
16654	Aeropyrum pernix K1	5	0	5	OG_00564670	OG_00576568	OG_00576913	OG_00715891	OG_00715901
17067	Halorhabdus utahensis DSM 12940	5	0	5	OG_00666932	OG_00711176	OG_00866841	OG_00866878	OG_00867015
17344	Pyrobaculum islandicum DSM 4184	5	0	5	OG_00576055	OG_00866701	OG_00866923	OG_00867023	OG_00867218
16954	Desulfurococcus kamchatkensis 1221n	7	3	4	OG_00815282	OG_00866748	OG_00866907	OG_00866985
17343	Pyrobaculum calidifontis JCM 11548	6	2	4	OG_00576055	OG_00866701	OG_00866923	OG_00867218
19953	Methanobrevibacter ruminantium M1	4	0	4	OG_00768206	OG_00866665	OG_00866714	OG_00867302
19956	Methanococcus voltae A3	4	0	4	OG_00768206	OG_00866673	OG_00866714	OG_00867301
17342	Pyrobaculum arsenaticum DSM 13514	4	0	4	OG_00576055	OG_00866701	OG_00866923	OG_00867218
20085	Vulcanisaeta distributa DSM 14429	4	0	4	OG_00076237	OG_00576055	OG_00866701	OG_00867218
16683	Archaeoglobus profundus DSM 5631	4	1	3	OG_00713255	OG_00866836	OG_00867279
16824	Candidatus Methanoregula boonei 6A8	4	1	3	OG_00768206	OG_00866862	OG_00867115
17069	Halorubrum lacusprofundi ATCC 49239	4	1	3	OG_00867026	OG_00867111	OG_00867220
17161	Methanobrevibacter smithii ATCC 35061	4	1	3	OG_00716159	OG_00768206	OG_00866714
17243	Natronomonas pharaonis DSM 2160	4	1	3	OG_00768206	OG_00866887	OG_00867161
20036	Staphylothermus hellenicus DSM 12710	4	1	3	OG_00866665	OG_00866959	OG_00867302
19748	Aciduliprofundum boonei T469	3	0	3	OG_00571525	OG_00666932	OG_00667673
17172	Methanococcus vannielii SB	3	0	3	OG_00866673	OG_00866714	OG_00867301
17173	Methanocorpusculum labreanum Z	3	0	3	OG_00667120	OG_00822896	OG_00866714
17178	Methanosarcina barkeri str. Fusaro	4	2	2	OG_00866656	OG_00866794
17572	Thermococcus sibiricus MM 739	4	2	2	OG_00866665	OG_00867302
17063	Halobacterium salinarum R1	3	1	2	OG_00711176	OG_00866726
19954	Methanocaldococcus infernus ME	3	1	2	OG_00866925	OG_00867301
17177	Methanosarcina acetivorans C2A	3	1	2	OG_00866716	OG_00866794
17064	Halobacterium sp. NRC-1	2	0	2	OG_00711176	OG_00866726
19907	Haloferax volcanii DS2	2	0	2	OG_00867111	OG_00867220
19908	Halogeometricum borinquense DSM 11551	2	0	2	OG_00867111	OG_00867220
17160	Metallosphaera sedula DSM 5348	2	0	2	OG_00576913	OG_00867026
17168	Methanococcus maripaludis C5	2	0	2	OG_00866673	OG_00867301
17169	Methanococcus maripaludis C6	2	0	2	OG_00866673	OG_00867301
17170	Methanococcus maripaludis C7	2	0	2	OG_00866673	OG_00867301
17171	Methanococcus maripaludis S2	2	0	2	OG_00866673	OG_00867301
17182	Methanospirillum hungatei JF-1	2	0	2	OG_00822896	OG_00866953
17530	Sulfolobus acidocaldarius DSM 639	2	0	2	OG_00866656	OG_00866978
18607	Sulfolobus islandicus L.D.8.5	2	0	2	OG_00576055	OG_00866773
20069	Thermococcus barophilus MP	2	0	2	OG_00866665	OG_00867302
17532	Sulfolobus islandicus L.S.2.15	5	4	1	OG_00866831
17655	uncultured methanogenic archaeon RC-I	5	4	1	OG_00667304
17166	Methanococcoides burtonii DSM 6242	4	3	1	OG_00866714
17533	Sulfolobus islandicus M.14.25	4	3	1	OG_00866831
17534	Sulfolobus islandicus M.16.27	4	3	1	OG_00866831
17179	Methanosarcina mazei Go1	3	2	1	OG_00866794
17345	Pyrococcus abyssi GE5	2	1	1	OG_00867026
16682	Archaeoglobus fulgidus DSM 4304	1	0	1	OG_00866836
19891	Ferroglobus placidus DSM 10642	1	0	1	OG_00768206
19904	Halalkalicoccus jeotgali B3	1	0	1	OG_00867015
17070	Haloterrigena turkmenica DSM 5511	1	0	1	OG_00867161
17162	Methanocaldococcus fervens AG86	1	0	1	OG_00866925
17163	Methanocaldococcus jannaschii DSM 2661	1	0	1	OG_00866925
19955	Methanocaldococcus sp. FS406-22	1	0	1	OG_00866925
17164	Methanocaldococcus vulcanius M7	1	0	1	OG_00866925
17167	Methanococcus aeolicus Nankai-3	1	0	1	OG_00866673
17174	Methanoculleus marisnigri JR1	1	0	1	OG_00867265
19959	Methanoplanus petrolearius DSM 11571	1	0	1	OG_00866836
17181	Methanosphaerula palustris E1-9c	1	0	1	OG_00867081
19960	Methanothermobacter marburgensis str. Marburg	1	0	1	OG_00866656
17183	Methanothermobacter thermautotrophicus str. Delta H	1	0	1	OG_00866656
17347	Pyrococcus horikoshii OT3	1	0	1	OG_00867026
17539	Sulfolobus tokodaii str. 7	1	0	1	OG_00866978
17571	Thermococcus onnurineus NA1	1	0	1	OG_00866862
19958	Methanohalophilus mahii DSM 5219	4	4	0
19957	Methanohalobium evestigatum Z-7303	2	2	0
17165	Methanocella paludicola SANAE	1	1	0
17537	Sulfolobus islandicus Y.N.15.51	1	1	0
17538	Sulfolobus solfataricus P2	1	1	0
17569	Thermococcus gammatolerans EJ3	1	1	0
17570	Thermococcus kodakarensis KOD1	1	1	0
[truncated: 45 more columns]

## Sheet: six-frame PROMER by genome
	target					query
OG_id	genome_id	name	start	end	acc#	que_locus	name	% simil	% que_cov
OG_00351481	19747	Acidilobus saccharovorans 345-15	-	-	-	-	-	-	-
OG_00576913	19747	Acidilobus saccharovorans 345-15	-	-	-	-	-	-	-
OG_00714800	19747	Acidilobus saccharovorans 345-15	-	-	-	-	-	-	-
OG_00715891	19747	Acidilobus saccharovorans 345-15	-	-	-	-	-	-	-
OG_00715901	19747	Acidilobus saccharovorans 345-15	-	-	-	-	-	-	-
OG_00866665	19747	Acidilobus saccharovorans 345-15	-	-	-	-	-	-	-
OG_00866747	19747	Acidilobus saccharovorans 345-15	939742	940431	CP001742	ST1292	Sulfolobus tokodaii str. 7	82.61	47.5207
OG_00866749	19747	Acidilobus saccharovorans 345-15	-	-	-	-	-	-	-
OG_00866773	19747	Acidilobus saccharovorans 345-15	186944	186150	CP001742	Hbut_1329	Hyperthermus butylicus DSM 5456	76.6	76.5896
OG_00866878	19747	Acidilobus saccharovorans 345-15	748279	745409	CP001742	Igag_1174	Ignisphaera aggregans DSM 17230	82	98.847
OG_00867089	19747	Acidilobus saccharovorans 345-15	-	-	-	-	-	-	-
OG_00867302	19747	Acidilobus saccharovorans 345-15	-	-	-	-	-	-	-
OG_00867305	19747	Acidilobus saccharovorans 345-15	206176	206370	CP001742	Shell_0180	Staphylothermus hellenicus DSM 12710	78.46	92.8571
OG_00571525	19748	Aciduliprofundum boonei T469	-	-	-	-	-	-	-
OG_00666932	19748	Aciduliprofundum boonei T469	-	-	-	-	-	-	-
OG_00667673	19748	Aciduliprofundum boonei T469	-	-	-	-	-	-	-
OG_00564670	16654	Aeropyrum pernix K1	-	-	-	-	-	-	-
OG_00576568	16654	Aeropyrum pernix K1	-	-	-	-	-	-	-
OG_00576913	16654	Aeropyrum pernix K1	-	-	-	-	-	-	-
OG_00715891	16654	Aeropyrum pernix K1	-	-	-	-	-	-	-
OG_00715901	16654	Aeropyrum pernix K1	-	-	-	-	-	-	-
OG_00866836	16682	Archaeoglobus fulgidus DSM 4304	-	-	-	-	-	-	-
OG_00713255	16683	Archaeoglobus profundus DSM 5631	-	-	-	-	-	-	-
OG_00866836	16683	Archaeoglobus profundus DSM 5631	-	-	-	-	-	-	-
OG_00866959	16683	Archaeoglobus profundus DSM 5631	1342323	1341361	NC_013741	AF1829	Archaeoglobus fulgidus DSM 4304	72.84	94.3503
OG_00867279	16683	Archaeoglobus profundus DSM 5631	-	-	-	-	-	-	-
OG_00076237	16801	Caldivirga maquilingensis IC-167	-	-	-	-	-	-	-
OG_00576055	16801	Caldivirga maquilingensis IC-167	-	-	-	-	-	-	-
OG_00815275	16801	Caldivirga maquilingensis IC-167	-	-	-	-	-	-	-
OG_00866701	16801	Caldivirga maquilingensis IC-167	-	-	-	-	-	-	-
OG_00866878	16801	Caldivirga maquilingensis IC-167	534317	536788	NC_009954	Igag_1174	Ignisphaera aggregans DSM 17230	72.33	89.8323
OG_00867218	16801	Caldivirga maquilingensis IC-167	-	-	-	-	-	-	-
OG_00666932	16821	Candidatus Korarchaeum cryptofilum OPF8	-	-	-	-	-	-	-
OG_00667365	16821	Candidatus Korarchaeum cryptofilum OPF8	-	-	-	-	-	-	-
OG_00713192	16821	Candidatus Korarchaeum cryptofilum OPF8	-	-	-	-	-	-	-
OG_00866692	16821	Candidatus Korarchaeum cryptofilum OPF8	-	-	-	-	-	-	-
OG_00866701	16821	Candidatus Korarchaeum cryptofilum OPF8	-	-	-	-	-	-	-
OG_00866729	16821	Candidatus Korarchaeum cryptofilum OPF8	-	-	-	-	-	-	-
OG_00866769	16821	Candidatus Korarchaeum cryptofilum OPF8	1500777	1500277	NC_010482	Hmuk_0512	Halomicrobium mukohataei DSM 12286	57.74	40.9091
OG_00866807	16821	Candidatus Korarchaeum cryptofilum OPF8	-	-	-	-	-	-	-
OG_00866833	16821	Candidatus Korarchaeum cryptofilum OPF8	-	-	-	-	-	-	-
OG_00866878	16821	Candidatus Korarchaeum cryptofilum OPF8	921287	923743	NC_010482	Igag_1174	Ignisphaera aggregans DSM 17230	74.48	89.9371
OG_00866906	16821	Candidatus Korarchaeum cryptofilum OPF8	-	-	-	-	-	-	-
OG_00866915	16821	Candidatus Korarchaeum cryptofilum OPF8	-	-	-	-	-	-	-
OG_00867044	16821	Candidatus Korarchaeum cryptofilum OPF8	-	-	-	-	-	-	-
OG_00867110	16821	Candidatus Korarchaeum cryptofilum OPF8	-	-	-	-	-	-	-
OG_00867134	16821	Candidatus Korarchaeum cryptofilum OPF8	-	-	-	-	-	-	-
OG_00867179	16821	Candidatus Korarchaeum cryptofilum OPF8	-	-	-	-	-	-	-
OG_00867267	16821	Candidatus Korarchaeum cryptofilum OPF8	-	-	-	-	-	-	-
OG_00768206	16824	Candidatus Methanoregula boonei 6A8	-	-	-	-	-	-	-
OG_00866862	16824	Candidatus Methanoregula boonei 6A8	-	-	-	-	-	-	-
OG_00867115	16824	Candidatus Methanoregula boonei 6A8	-	-	-	-	-	-	-
OG_00867181	16824	Candidatus Methanoregula boonei 6A8	1915687	1916577	NC_009712	MFS40622_0189	Methanocaldococcus sp. FS406-22	73.51	98.0392
OG_00576568	16954	Desulfurococcus kamchatkensis 1221n	688285	687146	NC_011766	MTBMA_c13850	Methanothermobacter marburgensis str. Marburg	60.37	92.176
OG_00815282	16954	Desulfurococcus kamchatkensis 1221n	-	-	-	-	-	-	-
OG_00866748	16954	Desulfurococcus kamchatkensis 1221n	-	-	-	-	-	-	-
OG_00866773	16954	Desulfurococcus kamchatkensis 1221n	1078702	1078010	NC_011766	SSO0393	Sulfolobus solfataricus P2	73.59	95.8333
OG_00866907	16954	Desulfurococcus kamchatkensis 1221n	-	-	-	-	-	-	-
OG_00866985	16954	Desulfurococcus kamchatkensis 1221n	-	-	-	-	-	-	-
OG_00867220	16954	Desulfurococcus kamchatkensis 1221n	1251037	1250879	NC_011766	Shell_1630	Staphylothermus hellenicus DSM 12710	84.91	96.3636
OG_00768206	19891	Ferroglobus placidus DSM 10642	-	-	-	-	-	-	-
OG_00867015	19904	Halalkalicoccus jeotgali B3	-	-	-	-	-	-	-
OG_00667120	17062	Haloarcula marismortui ATCC 43049	691135	690965	NC_006396	HVO_2722	Haloferax volcanii DS2	89.47	96.6102
OG_00768206	17062	Haloarcula marismortui ATCC 43049	-	-	-	-	-	-	-
OG_00866695	17062	Haloarcula marismortui ATCC 43049	-	-	-	-	-	-	-
OG_00866747	17062	Haloarcula marismortui ATCC 43049	-	-	-	-	-	-	-
OG_00866841	17062	Haloarcula marismortui ATCC 43049	-	-	-	-	-	-	-
OG_00866887	17062	Haloarcula marismortui ATCC 43049	-	-	-	-	-	-	-
OG_00866941	17062	Haloarcula marismortui ATCC 43049	2755018	2755680	NC_006396	HQ3422A	Haloquadratum walsbyi DSM 16790	79.64	97.3568
OG_00867104	17062	Haloarcula marismortui ATCC 43049	-	-	-	-	-	-	-
OG_00867161	17062	Haloarcula marismortui ATCC 43049	-	-	-	-	-	-	-
OG_00867229	17062	Haloarcula marismortui ATCC 43049	88414	88187	NC_006396	HVO_2738	Haloferax volcanii DS2	71.05	100
OG_00711176	17063	Halobacterium salinarum R1	506769	505573	NC_010364	rrnB0242	Haloarcula marismortui ATCC 43049	56.97	92.7739
OG_00866726	17063	Halobacterium salinarum R1	-	-	-	-	-	-	-
OG_00867161	17063	Halobacterium salinarum R1	255147	255764	NC_010364	Hbor_25270	Halogeometricum borinquense DSM 11551	81.16	72.1254
OG_00711176	17064	Halobacterium sp. NRC-1	515494	514298	NC_002607	rrnB0242	Haloarcula marismortui ATCC 43049	56.97	92.7739
OG_00866726	17064	Halobacterium sp. NRC-1	-	-	-	-	-	-	-
OG_00867111	19907	Haloferax volcanii DS2	-	-	-	-	-	-	-
OG_00867220	19907	Haloferax volcanii DS2	-	-	-	-	-	-	-
OG_00867111	19908	Halogeometricum borinquense DSM 11551	-	-	-	-	-	-	-
OG_00867220	19908	Halogeometricum borinquense DSM 11551	-	-	-	-	-	-	-
OG_00711176	17065	Halomicrobium mukohataei DSM 12286	2694560	2693406	NC_013202	rrnB0242	Haloarcula marismortui ATCC 43049	57.58	89.7436
OG_00866747	17065	Halomicrobium mukohataei DSM 12286	-	-	-	-	-	-	-
OG_00866841	17065	Halomicrobium mukohataei DSM 12286	-	-	-	-	-	-	-
OG_00866887	17065	Halomicrobium mukohataei DSM 12286	-	-	-	-	-	-	-
OG_00867104	17065	Halomicrobium mukohataei DSM 12286	-	-	-	-	-	-	-
OG_00867161	17065	Halomicrobium mukohataei DSM 12286	-	-	-	-	-	-	-
OG_00711176	17066	Haloquadratum walsbyi DSM 16790	1197981	1196860	NC_008212	MTBMA_c11890	Methanothermobacter marburgensis str. Marburg	56.69	98.4375
OG_00866656	17066	Haloquadratum walsbyi DSM 16790	-	-	-	-	-	-	-
OG_00866712	17066	Haloquadratum walsbyi DSM 16790	-	-	-	-	-	-	-
OG_00866726	17066	Haloquadratum walsbyi DSM 16790	-	-	-	-	-	-	-
OG_00866747	17066	Haloquadratum walsbyi DSM 16790	-	-	-	-	-	-	-
OG_00866809	17066	Haloquadratum walsbyi DSM 16790	-	-	-	-	-	-	-
OG_00867026	17066	Haloquadratum walsbyi DSM 16790	-	-	-	-	-	-	-
OG_00867094	17066	Haloquadratum walsbyi DSM 16790	-	-	-	-	-	-	-
OG_00867104	17066	Haloquadratum walsbyi DSM 16790	-	-	-	-	-	-	-
OG_00867111	17066	Haloquadratum walsbyi DSM 16790	-	-	-	-	-	-	-
OG_00867145	17066	Haloquadratum walsbyi DSM 16790	-	-	-	-	-	-	-
OG_00867220	17066	Haloquadratum walsbyi DSM 16790	-	-	-	-	-	-	-
OG_00666932	17067	Halorhabdus utahensis DSM 12940	-	-	-	-	-	-	-
OG_00711176	17067	Halorhabdus utahensis DSM 12940	-	-	-	-	-	-	-
OG_00866841	17067	Halorhabdus utahensis DSM 12940	-	-	-	-	-	-	-
OG_00866878	17067	Halorhabdus utahensis DSM 12940	-	-	-	-	-	-	-
OG_00867015	17067	Halorhabdus utahensis DSM 12940	-	-	-	-	-	-	-
OG_00711176	17069	Halorubrum lacusprofundi ATCC 49239	1003599	1002448	NC_012029	Mmah_0165	Methanohalophilus mahii DSM 5219	63.14	98.7212
OG_00867026	17069	Halorubrum lacusprofundi ATCC 49239	-	-	-	-	-	-	-
OG_00867111	17069	Halorubrum lacusprofundi ATCC 49239	-	-	-	-	-	-	-
OG_00867220	17069	Halorubrum lacusprofundi ATCC 49239	-	-	-	-	-	-	-
OG_00867161	17070	Haloterrigena turkmenica DSM 5511	-	-	-	-	-	-	-
OG_00576913	17087	Hyperthermus butylicus DSM 5456	-	-	-	-	-	-	-
OG_00713255	17087	Hyperthermus butylicus DSM 5456	-	-	-	-	-	-	-
OG_00714800	17087	Hyperthermus butylicus DSM 5456	-	-	-	-	-	-	-
OG_00715891	17087	Hyperthermus butylicus DSM 5456	-	-	-	-	-	-	-
OG_00715901	17087	Hyperthermus butylicus DSM 5456	-	-	-	-	-	-	-
OG_00866821	17087	Hyperthermus butylicus DSM 5456	912736	913314	NC_008818	Shell_1231	Staphylothermus hellenicus DSM 12710	87.56	58.4848
OG_00866878	17087	Hyperthermus butylicus DSM 5456	-	-	-	-	-	-	-
OG_00867023	17087	Hyperthermus butylicus DSM 5456	-	-	-	-	-	-	-
OG_00867276	17087	Hyperthermus butylicus DSM 5456	-	-	-	-	-	-	-
OG_00576568	17090	Ignicoccus hospitalis KIN4/I	145631	146524	NC_009776	Hbor_07200	Halogeometricum borinquense DSM 11551	63.49	46.142
OG_00576913	17090	Ignicoccus hospitalis KIN4/I	-	-	-	-	-	-	-
OG_00716159	17090	Ignicoccus hospitalis KIN4/I	-	-	-	-	-	-	-
OG_00815282	17090	Ignicoccus hospitalis KIN4/I	-	-	-	-	-	-	-
OG_00866711	17090	Ignicoccus hospitalis KIN4/I	-	-	-	-	-	-	-
OG_00866714	17090	Ignicoccus hospitalis KIN4/I	-	-	-	-	-	-	-
OG_00866824	17090	Ignicoccus hospitalis KIN4/I	-	-	-	-	-	-	-
OG_00867075	17090	Ignicoccus hospitalis KIN4/I	-	-	-	-	-	-	-
OG_00564670	19924	Ignisphaera aggregans DSM 17230	-	-	-	-	-	-	-
OG_00576568	19924	Ignisphaera aggregans DSM 17230	1814269	1812317	CP002098	Cmaq_0083	Caldivirga maquilingensis IC-167	62.97	99.2378
OG_00666932	19924	Ignisphaera aggregans DSM 17230	-	-	-	-	-	-	-
OG_00815282	19924	Ignisphaera aggregans DSM 17230	-	-	-	-	-	-	-
OG_00866807	19924	Ignisphaera aggregans DSM 17230	-	-	-	-	-	-	-
OG_00866907	19924	Ignisphaera aggregans DSM 17230	-	-	-	-	-	-	-
OG_00866933	19924	Ignisphaera aggregans DSM 17230	-	-	-	-	-	-	-
OG_00867161	19924	Ignisphaera aggregans DSM 17230	-	-	-	-	-	-	-
OG_00576913	17160	Metallosphaera sedula DSM 5348	-	-	-	-	-	-	-
OG_00867026	17160	Metallosphaera sedula DSM 5348	-	-	-	-	-	-	-
OG_00768206	19953	Methanobrevibacter ruminantium M1	-	-	-	-	-	-	-
OG_00866665	19953	Methanobrevibacter ruminantium M1	-	-	-	-	-	-	-
OG_00866714	19953	Methanobrevibacter ruminantium M1	-	-	-	-	-	-	-
OG_00867302	19953	Methanobrevibacter ruminantium M1	-	-	-	-	-	-	-
OG_00716159	17161	Methanobrevibacter smithii ATCC 35061	-	-	-	-	-	-	-
OG_00768206	17161	Methanobrevibacter smithii ATCC 35061	-	-	-	-	-	-	-
OG_00866714	17161	Methanobrevibacter smithii ATCC 35061	-	-	-	-	-	-	-
OG_00867302	17161	Methanobrevibacter smithii ATCC 35061	1732139	1733014	NC_009515	Msp_0072	Methanosphaera stadtmanae DSM 3091	87.33	98.6486
OG_00866925	17162	Methanocaldococcus fervens AG86	-	-	-	-	-	-	-
OG_00666346	19954	Methanocaldococcus infernus ME	959781	960077	CP002009	Mefer_0875	Methanocaldococcus fervens AG86	85.15	98.0583
OG_00866925	19954	Methanocaldococcus infernus ME	-	-	-	-	-	-	-
OG_00867301	19954	Methanocaldococcus infernus ME	-	-	-	-	-	-	-
OG_00866925	17163	Methanocaldococcus jannaschii DSM 2661	-	-	-	-	-	-	-
OG_00866925	19955	Methanocaldococcus sp. FS406-22	-	-	-	-	-	-	-
OG_00866925	17164	Methanocaldococcus vulcanius M7	-	-	-	-	-	-	-
OG_00822896	17165	Methanocella paludicola SANAE	1425430	1424135	NC_013665	RRC95	uncultured methanogenic archaeon RC-I	67.57	93.6441
OG_00866714	17166	Methanococcoides burtonii DSM 6242	-	-	-	-	-	-	-
OG_00866750	17166	Methanococcoides burtonii DSM 6242	449697	449966	NC_007955	MM_2014	Methanosarcina mazei Go1	90	97.8261
OG_00866821	17166	Methanococcoides burtonii DSM 6242	1469590	1468649	NC_007955	MmarC7_1424	Methanococcus maripaludis C7	77.07	99.3671
OG_00867265	17166	Methanococcoides burtonii DSM 6242	1907649	1908419	NC_007955	AF1000	Archaeoglobus fulgidus DSM 4304	65.89	99.1935
OG_00866673	17167	Methanococcus aeolicus Nankai-3	-	-	-	-	-	-	-
OG_00866673	17168	Methanococcus maripaludis C5	-	-	-	-	-	-	-
OG_00867301	17168	Methanococcus maripaludis C5	-	-	-	-	-	-	-
OG_00866673	17169	Methanococcus maripaludis C6	-	-	-	-	-	-	-
OG_00867301	17169	Methanococcus maripaludis C6	-	-	-	-	-	-	-
OG_00866673	17170	Methanococcus maripaludis C7	-	-	-	-	-	-	-
OG_00867301	17170	Methanococcus maripaludis C7	-	-	-	-	-	-	-
OG_00866673	17171	Methanococcus maripaludis S2	-	-	-	-	-	-	-
OG_00867301	17171	Methanococcus maripaludis S2	-	-	-	-	-	-	-
OG_00866673	17172	Methanococcus vannielii SB	-	-	-	-	-	-	-
OG_00866714	17172	Methanococcus vannielii SB	-	-	-	-	-	-	-
OG_00867301	17172	Methanococcus vannielii SB	-	-	-	-	-	-	-
OG_00768206	19956	Methanococcus voltae A3	-	-	-	-	-	-	-
OG_00866673	19956	Methanococcus voltae A3	-	-	-	-	-	-	-
OG_00866714	19956	Methanococcus voltae A3	-	-	-	-	-	-	-
OG_00867301	19956	Methanococcus voltae A3	-	-	-	-	-	-	-
OG_00667120	17173	Methanocorpusculum labreanum Z	-	-	-	-	-	-	-
OG_00822896	17173	Methanocorpusculum labreanum Z	-	-	-	-	-	-	-
OG_00866714	17173	Methanocorpusculum labreanum Z	-	-	-	-	-	-	-
OG_00867265	17174	Methanoculleus marisnigri JR1	-	-	-	-	-	-	-
OG_00074773	19957	Methanohalobium evestigatum Z-7303	312444	313115	CP002069	Msed_2135	Metallosphaera sedula DSM 5348	67.98	68.5976
OG_00867265	19957	Methanohalobium evestigatum Z-7303	70254	71018	CP002069	AF1000	Archaeoglobus fulgidus DSM 4304	67.19	97.9839
OG_00666494	19958	Methanohalophilus mahii DSM 5219	884907	884725	CP001994	Metev_1404	Methanohalobium evestigatum Z-7303	83.61	98.3871
OG_00667120	19958	Methanohalophilus mahii DSM 5219	378882	378724	CP001994	Metev_0184	Methanohalobium evestigatum Z-7303	79.25	98.1481
OG_00866750	19958	Methanohalophilus mahii DSM 5219	502558	502824	CP001994	MM_2014	Methanosarcina mazei Go1	84.27	96.7391
OG_00867265	19958	Methanohalophilus mahii DSM 5219	1883915	1883142	CP001994	AF1000	Archaeoglobus fulgidus DSM 4304	65.5	99.1935
OG_00866836	19959	Methanoplanus petrolearius DSM 11571	-	-	-	-	-	-	-
OG_00564132	17175	Methanopyrus kandleri AV19	-	-	-	-	-	-	-
OG_00576568	17175	Methanopyrus kandleri AV19	1535961	1536899	NC_003551	TK1282	Thermococcus kodakarensis KOD1	57.37	78.5536
OG_00768206	17175	Methanopyrus kandleri AV19	-	-	-	-	-	-	-
OG_00815282	17175	Methanopyrus kandleri AV19	-	-	-	-	-	-	-
OG_00867029	17175	Methanopyrus kandleri AV19	-	-	-	-	-	-	-
OG_00867081	17175	Methanopyrus kandleri AV19	1219334	1218669	NC_003551	MJ0035	Methanocaldococcus jannaschii DSM 2661	70.56	91.2351
OG_00076121	17176	Methanosaeta thermophila PT	-	-	-	-	-	-	-
OG_00714800	17176	Methanosaeta thermophila PT	1720701	1719376	NC_008553	Mbur_0457	Methanococcoides burtonii DSM 6242	74.27	98.8839
OG_00866794	17176	Methanosaeta thermophila PT	-	-	-	-	-	-	-
OG_00866953	17176	Methanosaeta thermophila PT	-	-	-	-	-	-	-
OG_00867246	17176	Methanosaeta thermophila PT	-	-	-	-	-	-	-
OG_00867265	17176	Methanosaeta thermophila PT	-	-	-	-	-	-	-
OG_00866716	17177	Methanosarcina acetivorans C2A	1313654	1314130	NC_003552	Mbar_A0075	Methanosarcina barkeri str. Fusaro	96.25	59.9251
OG_00866794	17177	Methanosarcina acetivorans C2A	-	-	-	-	-	-	-
OG_00867265	17177	Methanosarcina acetivorans C2A	4361707	4360934	NC_003552	PF0098	Pyrococcus furiosus DSM 3638	67.05	96.8992
OG_00866656	17178	Methanosarcina barkeri str. Fusaro	2274221	2273964	NC_007355	MM_0493	Methanosarcina mazei Go1	60.2	39.0438
OG_00866750	17178	Methanosarcina barkeri str. Fusaro	2194968	2195300	NC_007355	MA0895	Methanosarcina acetivorans C2A	94.59	99.1071
OG_00866794	17178	Methanosarcina barkeri str. Fusaro	-	-	-	-	-	-	-
OG_00867265	17178	Methanosarcina barkeri str. Fusaro	2945181	2944429	NC_007355	Ferp_0725	Ferroglobus placidus DSM 10642	71.71	95.7198
OG_00866667	17179	Methanosarcina mazei Go1	1116966	1117109	NC_003901	Memar_2249	Methanoculleus marisnigri JR1	79.17	97.9592
OG_00866794	17179	Methanosarcina mazei Go1	-	-	-	-	-	-	-
OG_00867265	17179	Methanosarcina mazei Go1	568260	567505	NC_003901	MmarC5_0229	Methanococcus maripaludis C5	64.43	97.2973
OG_00076237	17180	Methanosphaera stadtmanae DSM 3091	-	-	-	-	-	-	-
OG_00576568	17180	Methanosphaera stadtmanae DSM 3091	-	-	-	-	-	-	-
OG_00667365	17180	Methanosphaera stadtmanae DSM 3091	-	-	-	-	-	-	-
OG_00716159	17180	Methanosphaera stadtmanae DSM 3091	-	-	-	-	-	-	-
OG_00768206	17180	Methanosphaera stadtmanae DSM 3091	-	-	-	-	-	-	-
OG_00866714	17180	Methanosphaera stadtmanae DSM 3091	-	-	-	-	-	-	-
OG_00866752	17180	Methanosphaera stadtmanae DSM 3091	-	-	-	-	-	-	-
OG_00866897	17180	Methanosphaera stadtmanae DSM 3091	-	-	-	-	-	-	-
OG_00866916	17180	Methanosphaera stadtmanae DSM 3091	-	-	-	-	-	-	-
OG_00866937	17180	Methanosphaera stadtmanae DSM 3091	-	-	-	-	-	-	-
OG_00867264	17180	Methanosphaera stadtmanae DSM 3091	-	-	-	-	-	-	-
OG_00867081	17181	Methanosphaerula palustris E1-9c	-	-	-	-	-	-	-
OG_00822896	17182	Methanospirillum hungatei JF-1	-	-	-	-	-	-	-
OG_00866953	17182	Methanospirillum hungatei JF-1	-	-	-	-	-	-	-
OG_00866656	19960	Methanothermobacter marburgensis str. Marburg	-	-	-	-	-	-	-
OG_00866656	17183	Methanothermobacter thermautotrophicus str. Delta H	-	-	-	-	-	-	-
OG_00074773	17241	Nanoarchaeum equitans Kin4-M	-	-	-	-	-	-	-
OG_00076121	17241	Nanoarchaeum equitans Kin4-M	-	-	-	-	-	-	-
OG_00076237	17241	Nanoarchaeum equitans Kin4-M	-	-	-	-	-	-	-
OG_00351511	17241	Nanoarchaeum equitans Kin4-M	-	-	-	-	-	-	-
OG_00568692	17241	Nanoarchaeum equitans Kin4-M	-	-	-	-	-	-	-
OG_00571525	17241	Nanoarchaeum equitans Kin4-M	-	-	-	-	-	-	-
OG_00571800	17241	Nanoarchaeum equitans Kin4-M	-	-	-	-	-	-	-
OG_00576568	17241	Nanoarchaeum equitans Kin4-M	-	-	-	-	-	-	-
OG_00576913	17241	Nanoarchaeum equitans Kin4-M	-	-	-	-	-	-	-
OG_00666494	17241	Nanoarchaeum equitans Kin4-M	297721	297858	NC_005213	TK1309	Thermococcus kodakarensis KOD1	75	70.5882
OG_00666932	17241	Nanoarchaeum equitans Kin4-M	-	-	-	-	-	-	-
OG_00667120	17241	Nanoarchaeum equitans Kin4-M	-	-	-	-	-	-	-
OG_00667365	17241	Nanoarchaeum equitans Kin4-M	-	-	-	-	-	-	-
OG_00667673	17241	Nanoarchaeum equitans Kin4-M	-	-	-	-	-	-	-
OG_00711176	17241	Nanoarchaeum equitans Kin4-M	-	-	-	-	-	-	-
OG_00713192	17241	Nanoarchaeum equitans Kin4-M	-	-	-	-	-	-	-
OG_00713255	17241	Nanoarchaeum equitans Kin4-M	-	-	-	-	-	-	-
OG_00713779	17241	Nanoarchaeum equitans Kin4-M	-	-	-	-	-	-	-
OG_00714800	17241	Nanoarchaeum equitans Kin4-M	-	-	-	-	-	-	-
OG_00715891	17241	Nanoarchaeum equitans Kin4-M	-	-	-	-	-	-	-
OG_00715901	17241	Nanoarchaeum equitans Kin4-M	-	-	-	-	-	-	-
OG_00716159	17241	Nanoarchaeum equitans Kin4-M	-	-	-	-	-	-	-
OG_00815282	17241	Nanoarchaeum equitans Kin4-M	-	-	-	-	-	-	-
OG_00866656	17241	Nanoarchaeum equitans Kin4-M	-	-	-	-	-	-	-
OG_00866665	17241	Nanoarchaeum equitans Kin4-M	-	-	-	-	-	-	-
OG_00866667	17241	Nanoarchaeum equitans Kin4-M	-	-	-	-	-	-	-
OG_00866683	17241	Nanoarchaeum equitans Kin4-M	-	-	-	-	-	-	-
OG_00866701	17241	Nanoarchaeum equitans Kin4-M	-	-	-	-	-	-	-
OG_00866708	17241	Nanoarchaeum equitans Kin4-M	-	-	-	-	-	-	-
OG_00866711	17241	Nanoarchaeum equitans Kin4-M	-	-	-	-	-	-	-
OG_00866729	17241	Nanoarchaeum equitans Kin4-M	-	-	-	-	-	-	-
OG_00866743	17241	Nanoarchaeum equitans Kin4-M	-	-	-	-	-	-	-
OG_00866748	17241	Nanoarchaeum equitans Kin4-M	-	-	-	-	-	-	-
OG_00866752	17241	Nanoarchaeum equitans Kin4-M	-	-	-	-	-	-	-
OG_00866791	17241	Nanoarchaeum equitans Kin4-M	-	-	-	-	-	-	-
OG_00866800	17241	Nanoarchaeum equitans Kin4-M	-	-	-	-	-	-	-
OG_00866805	17241	Nanoarchaeum equitans Kin4-M	-	-	-	-	-	-	-
OG_00866807	17241	Nanoarchaeum equitans Kin4-M	-	-	-	-	-	-	-
OG_00866809	17241	Nanoarchaeum equitans Kin4-M	-	-	-	-	-	-	-
OG_00866824	17241	Nanoarchaeum equitans Kin4-M	-	-	-	-	-	-	-
OG_00866833	17241	Nanoarchaeum equitans Kin4-M	-	-	-	-	-	-	-
OG_00866835	17241	Nanoarchaeum equitans Kin4-M	-	-	-	-	-	-	-
OG_00866836	17241	Nanoarchaeum equitans Kin4-M	-	-	-	-	-	-	-
OG_00866841	17241	Nanoarchaeum equitans Kin4-M	-	-	-	-	-	-	-
OG_00866862	17241	Nanoarchaeum equitans Kin4-M	-	-	-	-	-	-	-
OG_00866878	17241	Nanoarchaeum equitans Kin4-M	-	-	-	-	-	-	-
OG_00866881	17241	Nanoarchaeum equitans Kin4-M	-	-	-	-	-	-	-
OG_00866897	17241	Nanoarchaeum equitans Kin4-M	-	-	-	-	-	-	-
OG_00866900	17241	Nanoarchaeum equitans Kin4-M	-	-	-	-	-	-	-
OG_00866915	17241	Nanoarchaeum equitans Kin4-M	-	-	-	-	-	-	-
OG_00866925	17241	Nanoarchaeum equitans Kin4-M	-	-	-	-	-	-	-
OG_00866933	17241	Nanoarchaeum equitans Kin4-M	-	-	-	-	-	-	-
OG_00866937	17241	Nanoarchaeum equitans Kin4-M	-	-	-	-	-	-	-
OG_00866942	17241	Nanoarchaeum equitans Kin4-M	-	-	-	-	-	-	-
OG_00866953	17241	Nanoarchaeum equitans Kin4-M	-	-	-	-	-	-	-
OG_00866959	17241	Nanoarchaeum equitans Kin4-M	-	-	-	-	-	-	-
OG_00866978	17241	Nanoarchaeum equitans Kin4-M	-	-	-	-	-	-	-
OG_00866985	17241	Nanoarchaeum equitans Kin4-M	-	-	-	-	-	-	-
OG_00866995	17241	Nanoarchaeum equitans Kin4-M	-	-	-	-	-	-	-
OG_00867029	17241	Nanoarchaeum equitans Kin4-M	-	-	-	-	-	-	-
OG_00867036	17241	Nanoarchaeum equitans Kin4-M	-	-	-	-	-	-	-
OG_00867044	17241	Nanoarchaeum equitans Kin4-M	-	-	-	-	-	-	-
OG_00867057	17241	Nanoarchaeum equitans Kin4-M	-	-	-	-	-	-	-
OG_00867060	17241	Nanoarchaeum equitans Kin4-M	-	-	-	-	-	-	-
OG_00867074	17241	Nanoarchaeum equitans Kin4-M	-	-	-	-	-	-	-
OG_00867075	17241	Nanoarchaeum equitans Kin4-M	-	-	-	-	-	-	-
OG_00867096	17241	Nanoarchaeum equitans Kin4-M	-	-	-	-	-	-	-
OG_00867098	17241	Nanoarchaeum equitans Kin4-M	-	-	-	-	-	-	-
OG_00867115	17241	Nanoarchaeum equitans Kin4-M	-	-	-	-	-	-	-
OG_00867134	17241	Nanoarchaeum equitans Kin4-M	-	-	-	-	-	-	-
OG_00867155	17241	Nanoarchaeum equitans Kin4-M	-	-	-	-	-	-	-
OG_00867161	17241	Nanoarchaeum equitans Kin4-M	-	-	-	-	-	-	-
OG_00867175	17241	Nanoarchaeum equitans Kin4-M	-	-	-	-	-	-	-
OG_00867181	17241	Nanoarchaeum equitans Kin4-M	-	-	-	-	-	-	-
OG_00867205	17241	Nanoarchaeum equitans Kin4-M	-	-	-	-	-	-	-
OG_00867207	17241	Nanoarchaeum equitans Kin4-M	-	-	-	-	-	-	-
OG_00867211	17241	Nanoarchaeum equitans Kin4-M	-	-	-	-	-	-	-
OG_00867218	17241	Nanoarchaeum equitans Kin4-M	-	-	-	-	-	-	-
OG_00867224	17241	Nanoarchaeum equitans Kin4-M	-	-	-	-	-	-	-
OG_00867230	17241	Nanoarchaeum equitans Kin4-M	-	-	-	-	-	-	-
OG_00867246	17241	Nanoarchaeum equitans Kin4-M	-	-	-	-	-	-	-
OG_00867259	17241	Nanoarchaeum equitans Kin4-M	-	-	-	-	-	-	-
OG_00867265	17241	Nanoarchaeum equitans Kin4-M	-	-	-	-	-	-	-
OG_00867276	17241	Nanoarchaeum equitans Kin4-M	-	-	-	-	-	-	-
OG_00867278	17241	Nanoarchaeum equitans Kin4-M	-	-	-	-	-	-	-
OG_00867279	17241	Nanoarchaeum equitans Kin4-M	-	-	-	-	-	-	-
OG_00867281	17241	Nanoarchaeum equitans Kin4-M	-	-	-	-	-	-	-
OG_00867288	17241	Nanoarchaeum equitans Kin4-M	-	-	-	-	-	-	-
OG_00867301	17241	Nanoarchaeum equitans Kin4-M	-	-	-	-	-	-	-
OG_00867302	17241	Nanoarchaeum equitans Kin4-M	-	-	-	-	-	-	-
OG_00867303	17241	Nanoarchaeum equitans Kin4-M	-	-	-	-	-	-	-
OG_00768206	17243	Natronomonas pharaonis DSM 2160	-	-	-	-	-	-	-
OG_00866887	17243	Natronomonas pharaonis DSM 2160	-	-	-	-	-	-	-
OG_00866953	17243	Natronomonas pharaonis DSM 2160	2326268	2327056	NC_007426	HVO_2299	Haloferax volcanii DS2	77.61	98.5294
OG_00867161	17243	Natronomonas pharaonis DSM 2160	-	-	-	-	-	-	-
OG_00076121	17260	Nitrosopumilus maritimus SCM1	-	-	-	-	-	-	-
OG_00076237	17260	Nitrosopumilus maritimus SCM1	-	-	-	-	-	-	-
OG_00571525	17260	Nitrosopumilus maritimus SCM1	-	-	-	-	-	-	-
OG_00576055	17260	Nitrosopumilus maritimus SCM1	-	-	-	-	-	-	-
OG_00576568	17260	Nitrosopumilus maritimus SCM1	-	-	-	-	-	-	-
OG_00666346	17260	Nitrosopumilus maritimus SCM1	-	-	-	-	-	-	-
OG_00716159	17260	Nitrosopumilus maritimus SCM1	-	-	-	-	-	-	-
OG_00866673	17260	Nitrosopumilus maritimus SCM1	-	-	-	-	-	-	-
OG_00866729	17260	Nitrosopumilus maritimus SCM1	-	-	-	-	-	-	-
OG_00866752	17260	Nitrosopumilus maritimus SCM1	-	-	-	-	-	-	-
OG_00866769	17260	Nitrosopumilus maritimus SCM1	315470	316624	NC_010085	YG5714_1989	Sulfolobus islandicus Y.G.57.14	66.24	98.7277
OG_00866841	17260	Nitrosopumilus maritimus SCM1	-	-	-	-	-	-	-
OG_00866878	17260	Nitrosopumilus maritimus SCM1	828219	830876	NC_010085	Igag_1174	Ignisphaera aggregans DSM 17230	64.61	99.7904
OG_00866884	17260	Nitrosopumilus maritimus SCM1	-	-	-	-	-	-	-
OG_00866897	17260	Nitrosopumilus maritimus SCM1	-	-	-	-	-	-	-
OG_00866906	17260	Nitrosopumilus maritimus SCM1	-	-	-	-	-	-	-
OG_00866916	17260	Nitrosopumilus maritimus SCM1	-	-	-	-	-	-	-
OG_00866937	17260	Nitrosopumilus maritimus SCM1	-	-	-	-	-	-	-
OG_00866953	17260	Nitrosopumilus maritimus SCM1	-	-	-	-	-	-	-
OG_00866963	17260	Nitrosopumilus maritimus SCM1	-	-	-	-	-	-	-
OG_00866995	17260	Nitrosopumilus maritimus SCM1	-	-	-	-	-	-	-
OG_00867026	17260	Nitrosopumilus maritimus SCM1	-	-	-	-	-	-	-
OG_00867057	17260	Nitrosopumilus maritimus SCM1	-	-	-	-	-	-	-
OG_00867064	17260	Nitrosopumilus maritimus SCM1	452977	453207	NC_010085	Mvol_0765	Methanococcus voltae A3	54.55	7.72014
OG_00867134	17260	Nitrosopumilus maritimus SCM1	-	-	-	-	-	-	-
OG_00867205	17260	Nitrosopumilus maritimus SCM1	-	-	-	-	-	-	-
OG_00351895	17295	Picrophilus torridus DSM 9790	-	-	-	-	-	-	-
OG_00667120	17295	Picrophilus torridus DSM 9790	-	-	-	-	-	-	-
OG_00667673	17295	Picrophilus torridus DSM 9790	-	-	-	-	-	-	-
OG_00866667	17295	Picrophilus torridus DSM 9790	-	-	-	-	-	-	-
OG_00866729	17295	Picrophilus torridus DSM 9790	-	-	-	-	-	-	-
OG_00866807	17295	Picrophilus torridus DSM 9790	-	-	-	-	-	-	-
OG_00867278	17295	Picrophilus torridus DSM 9790	-	-	-	-	-	-	-
OG_00867645	17295	Picrophilus torridus DSM 9790	-	-	-	-	-	-	-
OG_00867828	17295	Picrophilus torridus DSM 9790	-	-	-	-	-	-	-
OG_00576055	17341	Pyrobaculum aerophilum str. IM2	-	-	-	-	-	-	-
OG_00667120	17341	Pyrobaculum aerophilum str. IM2	439918	439763	NC_003364	Pcal_2140	Pyrobaculum calidifontis JCM 11548	86.54	98.1132
OG_00667365	17341	Pyrobaculum aerophilum str. IM2	-	-	-	-	-	-	-
OG_00866701	17341	Pyrobaculum aerophilum str. IM2	-	-	-	-	-	-	-
OG_00866923	17341	Pyrobaculum aerophilum str. IM2	996311	995796	NC_003364	Msed_2160	Metallosphaera sedula DSM 5348	56.38	50.1377
OG_00867218	17341	Pyrobaculum aerophilum str. IM2	-	-	-	-	-	-	-
OG_00576055	17342	Pyrobaculum arsenaticum DSM 13514	-	-	-	-	-	-	-
OG_00866701	17342	Pyrobaculum arsenaticum DSM 13514	-	-	-	-	-	-	-
OG_00866923	17342	Pyrobaculum arsenaticum DSM 13514	-	-	-	-	-	-	-
OG_00867218	17342	Pyrobaculum arsenaticum DSM 13514	-	-	-	-	-	-	-
OG_00576055	17343	Pyrobaculum calidifontis JCM 11548	-	-	-	-	-	-	-
OG_00866701	17343	Pyrobaculum calidifontis JCM 11548	-	-	-	-	-	-	-
OG_00866923	17343	Pyrobaculum calidifontis JCM 11548	-	-	-	-	-	-	-
OG_00867023	17343	Pyrobaculum calidifontis JCM 11548	590054	589152	NC_009073	TERMP_01537	Thermococcus barophilus MP	60.84	93.0303
OG_00867218	17343	Pyrobaculum calidifontis JCM 11548	-	-	-	-	-	-	-
OG_00867229	17343	Pyrobaculum calidifontis JCM 11548	425096	424872	NC_009073	Pisl_0587	Pyrobaculum islandicum DSM 4184	76	96.1538
OG_00576055	17344	Pyrobaculum islandicum DSM 4184	-	-	-	-	-	-	-
OG_00866701	17344	Pyrobaculum islandicum DSM 4184	-	-	-	-	-	-	-
OG_00866923	17344	Pyrobaculum islandicum DSM 4184	-	-	-	-	-	-	-
OG_00867023	17344	Pyrobaculum islandicum DSM 4184	-	-	-	-	-	-	-
OG_00867218	17344	Pyrobaculum islandicum DSM 4184	-	-	-	-	-	-	-
OG_00867026	17345	Pyrococcus abyssi GE5	342965	343540	NC_000868	Metvu_1747	Methanocaldococcus vulcanius M7	64.58	50.3979
OG_00867220	17345	Pyrococcus abyssi GE5	1670873	1671022	NC_000868	PF0252	Pyrococcus furiosus DSM 3638	98	98.0392
OG_00867026	17347	Pyrococcus horikoshii OT3	1556144	1556779	NC_000961	Kcr_1198	Candidatus Korarchaeum cryptofilum OPF8	62.21	54.5455
OG_00866665	20036	Staphylothermus hellenicus DSM 12710	-	-	-	-	-	-	-
OG_00866773	20036	Staphylothermus hellenicus DSM 12710	1365575	1364817	CP002051	Smar_1048	Staphylothermus marinus F1	98.81	98.4436
OG_00866959	20036	Staphylothermus hellenicus DSM 12710	-	-	-	-	-	-	-
OG_00867302	20036	Staphylothermus hellenicus DSM 12710	-	-	-	-	-	-	-
OG_00076237	17479	Staphylothermus marinus F1	-	-	-	-	-	-	-
OG_00715891	17479	Staphylothermus marinus F1	-	-	-	-	-	-	-
OG_00715901	17479	Staphylothermus marinus F1	-	-	-	-	-	-	-
OG_00815282	17479	Staphylothermus marinus F1	-	-	-	-	-	-	-
OG_00866800	17479	Staphylothermus marinus F1	1231427	1231708	NC_009033	DKAM_1034	Desulfurococcus kamchatkensis 1221n	76.6	86.9159
OG_00866984	17479	Staphylothermus marinus F1	-	-	-	-	-	-	-
OG_00867075	17479	Staphylothermus marinus F1	-	-	-	-	-	-	-
OG_00867276	17479	Staphylothermus marinus F1	-	-	-	-	-	-	-
OG_00866656	17530	Sulfolobus acidocaldarius DSM 639	-	-	-	-	-	-	-
OG_00866978	17530	Sulfolobus acidocaldarius DSM 639	-	-	-	-	-	-	-
OG_00576055	18607	Sulfolobus islandicus L.D.8.5	1543081	1544106	NC_013769	Msed_1914	Metallosphaera sedula DSM 5348	81.38	48.8669
OG_00866773	18607	Sulfolobus islandicus L.D.8.5	1703172	1703444	NC_013769	M1627_1827	Sulfolobus islandicus M.16.27	96.7	26.4706
OG_00866685	17532	Sulfolobus islandicus L.S.2.15	1412322	1415456	NC_012589	ST0431	Sulfolobus tokodaii str. 7	82.71	99.9046
OG_00866831	17532	Sulfolobus islandicus L.S.2.15	-	-	-	-	-	-	-
OG_00866916	17532	Sulfolobus islandicus L.S.2.15	2712481	2711966	NC_012589	ST2146	Sulfolobus tokodaii str. 7	73.26	98.2857
OG_00867100	17532	Sulfolobus islandicus L.S.2.15	1929599	1928547	NC_012589	APE_0115.1	Aeropyrum pernix K1	70.95	99.4302
OG_00867288	17532	Sulfolobus islandicus L.S.2.15	1731654	1732727	NC_012589	ST1370	Sulfolobus tokodaii str. 7	79.58	99.4723
OG_00866708	17533	Sulfolobus islandicus M.14.25	1596125	1595784	NC_012588	Saci_2361	Sulfolobus acidocaldarius DSM 639	69.83	99.1453
OG_00866831	17533	Sulfolobus islandicus M.14.25	-	-	-	-	-	-	-
OG_00866916	17533	Sulfolobus islandicus M.14.25	2585039	2584524	NC_012588	ST2146	Sulfolobus tokodaii str. 7	73.26	98.2857
OG_00867288	17533	Sulfolobus islandicus M.14.25	1627782	1628855	NC_012588	ST1370	Sulfolobus tokodaii str. 7	79.31	99.4723
OG_00866831	17534	Sulfolobus islandicus M.16.27	-	-	-	-	-	-	-
OG_00866916	17534	Sulfolobus islandicus M.16.27	2668608	2668093	NC_012632	ST2146	Sulfolobus tokodaii str. 7	73.26	98.2857
OG_00867100	17534	Sulfolobus islandicus M.16.27	1902183	1901131	NC_012632	APE_0115.1	Aeropyrum pernix K1	70.95	99.4302
OG_00867288	17534	Sulfolobus islandicus M.16.27	1753678	1754751	NC_012632	ST1370	Sulfolobus tokodaii str. 7	79.05	99.4723
OG_00866916	17537	Sulfolobus islandicus Y.N.15.51	2788374	2787859	NC_012623	ST2146	Sulfolobus tokodaii str. 7	73.84	98.2857
OG_00866708	17538	Sulfolobus solfataricus P2	330649	330987	NC_002754	ST2189	Sulfolobus tokodaii str. 7	71.93	99.1304
OG_00866978	17539	Sulfolobus tokodaii str. 7	-	-	-	-	-	-	-
OG_00866665	20069	Thermococcus barophilus MP	-	-	-	-	-	-	-
OG_00867302	20069	Thermococcus barophilus MP	-	-	-	-	-	-	-
OG_00867026	17569	Thermococcus gammatolerans EJ3	1392948	1394054	NC_012804	Aboo_1110	Aciduliprofundum boonei T469	64.52	94.9602
OG_00867026	17570	Thermococcus kodakarensis KOD1	310636	309542	NC_006624	Aboo_1110	Aciduliprofundum boonei T469	64.86	93.8992
OG_00866862	17571	Thermococcus onnurineus NA1	-	-	-	-	-	-	-
OG_00667120	17572	Thermococcus sibiricus MM 739	480775	480957	NC_012883	TGAM_1739	Thermococcus gammatolerans EJ3	95.08	95.3125
OG_00866665	17572	Thermococcus sibiricus MM 739	-	-	-	-	-	-	-
OG_00867115	17572	Thermococcus sibiricus MM 739	1571642	1571809	NC_012883	TERMP_02047	Thermococcus barophilus MP	85.71	94.9153
OG_00867302	17572	Thermococcus sibiricus MM 739	-	-	-	-	-	-	-
OG_00576913	17574	Thermofilum pendens Hrk 5	-	-	-	-	-	-	-
OG_00713192	17574	Thermofilum pendens Hrk 5	-	-	-	-	-	-	-
OG_00715891	17574	Thermofilum pendens Hrk 5	-	-	-	-	-	-	-
OG_00715901	17574	Thermofilum pendens Hrk 5	-	-	-	-	-	-	-
OG_00866665	17574	Thermofilum pendens Hrk 5	-	-	-	-	-	-	-
OG_00866807	17574	Thermofilum pendens Hrk 5	-	-	-	-	-	-	-
OG_00866862	17574	Thermofilum pendens Hrk 5	-	-	-	-	-	-	-
OG_00866907	17574	Thermofilum pendens Hrk 5	-	-	-	-	-	-	-
OG_00866915	17574	Thermofilum pendens Hrk 5	-	-	-	-	-	-	-
OG_00867023	17574	Thermofilum pendens Hrk 5	-	-	-	-	-	-	-
OG_00867075	17574	Thermofilum pendens Hrk 5	-	-	-	-	-	-	-
OG_00867276	17574	Thermofilum pendens Hrk 5	1002817	1001282	NC_008698	Pisl_0600	Pyrobaculum islandicum DSM 4184	69.77	98.8142
OG_00867301	17574	Thermofilum pendens Hrk 5	-	-	-	-	-	-	-
OG_00867302	17574	Thermofilum pendens Hrk 5	-	-	-	-	-	-	-
OG_00667673	17577	Thermoplasma acidophilum DSM 1728	-	-	-	-	-	-	-
OG_00714800	17577	Thermoplasma acidophilum DSM 1728	-	-	-	-	-	-	-
OG_00866729	17577	Thermoplasma acidophilum DSM 1728	-	-	-	-	-	-	-
OG_00866807	17577	Thermoplasma acidophilum DSM 1728	-	-	-	-	-	-	-
OG_00866836	17577	Thermoplasma acidophilum DSM 1728	-	-	-	-	-	-	-
OG_00867278	17577	Thermoplasma acidophilum DSM 1728	-	-	-	-	-	-	-
OG_00867645	17577	Thermoplasma acidophilum DSM 1728	-	-	-	-	-	-	-
OG_00867828	17577	Thermoplasma acidophilum DSM 1728	-	-	-	-	-	-	-
OG_00667673	17578	Thermoplasma volcanium GSS1	-	-	-	-	-	-	-
OG_00714800	17578	Thermoplasma volcanium GSS1	-	-	-	-	-	-	-
OG_00866729	17578	Thermoplasma volcanium GSS1	-	-	-	-	-	-	-
OG_00866807	17578	Thermoplasma volcanium GSS1	-	-	-	-	-	-	-
OG_00866836	17578	Thermoplasma volcanium GSS1	-	-	-	-	-	-	-
OG_00867278	17578	Thermoplasma volcanium GSS1	-	-	-	-	-	-	-
OG_00867645	17578	Thermoplasma volcanium GSS1	-	-	-	-	-	-	-
OG_00867828	17578	Thermoplasma volcanium GSS1	-	-	-	-	-	-	-
OG_00576055	17579	Thermoproteus neutrophilus V24Sta	-	-	-	-	-	-	-
OG_00576913	17579	Thermoproteus neutrophilus V24Sta	107525	108136	NC_010525	Pisl_1167	Pyrobaculum islandicum DSM 4184	98.53	43.4043
OG_00866701	17579	Thermoproteus neutrophilus V24Sta	-	-	-	-	-	-	-
OG_00866923	17579	Thermoproteus neutrophilus V24Sta	-	-	-	-	-	-	-
OG_00867023	17579	Thermoproteus neutrophilus V24Sta	-	-	-	-	-	-	-
OG_00867218	17579	Thermoproteus neutrophilus V24Sta	-	-	-	-	-	-	-
OG_00576568	20072	Thermosphaera aggregans DSM 11486	299746	298079	CP001939	ASAC_1200	Acidilobus saccharovorans 345-15	68.09	99.2857
OG_00715891	20072	Thermosphaera aggregans DSM 11486	-	-	-	-	-	-	-
OG_00715901	20072	Thermosphaera aggregans DSM 11486	-	-	-	-	-	-	-
OG_00866748	20072	Thermosphaera aggregans DSM 11486	-	-	-	-	-	-	-
OG_00866773	20072	Thermosphaera aggregans DSM 11486	829439	830191	CP001939	Smar_1048	Staphylothermus marinus F1	82.87	97.6654
OG_00866907	20072	Thermosphaera aggregans DSM 11486	-	-	-	-	-	-	-
OG_00866942	20072	Thermosphaera aggregans DSM 11486	-	-	-	-	-	-	-
OG_00866984	20072	Thermosphaera aggregans DSM 11486	-	-	-	-	-	-	-
OG_00867181	20072	Thermosphaera aggregans DSM 11486	-	-	-	-	-	-	-
OG_00867218	20072	Thermosphaera aggregans DSM 11486	-	-	-	-	-	-	-
OG_00867259	20072	Thermosphaera aggregans DSM 11486	-	-	-	-	-	-	-
OG_00666346	17655	uncultured methanogenic archaeon RC-I	2178107	2178430	NC_009464	MCP_2672	Methanocella paludicola SANAE	76.85	100
OG_00666494	17655	uncultured methanogenic archaeon RC-I	3101014	3101226	NC_009464	MCP_1039	Methanocella paludicola SANAE	74.65	98.6111
OG_00667120	17655	uncultured methanogenic archaeon RC-I	3034224	3034376	NC_009464	Mvol_0272	Methanococcus voltae A3	78.85	82.5397
OG_00667304	17655	uncultured methanogenic archaeon RC-I	-	-	-	-	-	-	-
OG_00667365	17655	uncultured methanogenic archaeon RC-I	1844908	1844759	NC_009464	MCP_0013	Methanocella paludicola SANAE	88	98.0392
OG_00076237	20085	Vulcanisaeta distributa DSM 14429	-	-	-	-	-	-	-
OG_00576055	20085	Vulcanisaeta distributa DSM 14429	-	-	-	-	-	-	-
OG_00866701	20085	Vulcanisaeta distributa DSM 14429	-	-	-	-	-	-	-
OG_00867218	20085	Vulcanisaeta distributa DSM 14429	-	-	-	-	-	-	-

## Sheet: six-frame PROMER by OG
	target					query
OG_id	genome_id	name	start	end	acc#	que_locus	name	% simil	% que_cov
OG_00866695	17062	Haloarcula marismortui ATCC 43049	-	-	-	-	-	-	-
OG_00867305	19747	Acidilobus saccharovorans 345-15	206176	206370	CP001742	Shell_0180	Staphylothermus hellenicus DSM 12710	78.46	92.8571
OG_00667304	17655	uncultured methanogenic archaeon RC-I	-	-	-	-	-	-	-
OG_00866716	17177	Methanosarcina acetivorans C2A	1313654	1314130	NC_003552	Mbar_A0075	Methanosarcina barkeri str. Fusaro	96.25	59.9251
OG_00867089	19747	Acidilobus saccharovorans 345-15	-	-	-	-	-	-	-
OG_00867179	16821	Candidatus Korarchaeum cryptofilum OPF8	-	-	-	-	-	-	-
OG_00867281	17241	Nanoarchaeum equitans Kin4-M	-	-	-	-	-	-	-
OG_00351481	19747	Acidilobus saccharovorans 345-15	-	-	-	-	-	-	-
OG_00866685	17532	Sulfolobus islandicus L.S.2.15	1412322	1415456	NC_012589	ST0431	Sulfolobus tokodaii str. 7	82.71	99.9046
OG_00815275	16801	Caldivirga maquilingensis IC-167	-	-	-	-	-	-	-
OG_00866749	19747	Acidilobus saccharovorans 345-15	-	-	-	-	-	-	-
OG_00866941	17062	Haloarcula marismortui ATCC 43049	2755018	2755680	NC_006396	HQ3422A	Haloquadratum walsbyi DSM 16790	79.64	97.3568
OG_00867229	17062	Haloarcula marismortui ATCC 43049	88414	88187	NC_006396	HVO_2738	Haloferax volcanii DS2	71.05	100
OG_00867229	17343	Pyrobaculum calidifontis JCM 11548	425096	424872	NC_009073	Pisl_0587	Pyrobaculum islandicum DSM 4184	76	96.1538
OG_00866769	16821	Candidatus Korarchaeum cryptofilum OPF8	1500777	1500277	NC_010482	Hmuk_0512	Halomicrobium mukohataei DSM 12286	57.74	40.9091
OG_00866769	17260	Nitrosopumilus maritimus SCM1	315470	316624	NC_010085	YG5714_1989	Sulfolobus islandicus Y.G.57.14	66.24	98.7277
OG_00866800	17241	Nanoarchaeum equitans Kin4-M	-	-	-	-	-	-	-
OG_00866800	17479	Staphylothermus marinus F1	1231427	1231708	NC_009033	DKAM_1034	Desulfurococcus kamchatkensis 1221n	76.6	86.9159
OG_00867044	16821	Candidatus Korarchaeum cryptofilum OPF8	-	-	-	-	-	-	-
OG_00867044	17241	Nanoarchaeum equitans Kin4-M	-	-	-	-	-	-	-
OG_00564670	16654	Aeropyrum pernix K1	-	-	-	-	-	-	-
OG_00564670	19924	Ignisphaera aggregans DSM 17230	-	-	-	-	-	-	-
OG_00866821	17087	Hyperthermus butylicus DSM 5456	912736	913314	NC_008818	Shell_1231	Staphylothermus hellenicus DSM 12710	87.56	58.4848
OG_00866821	17166	Methanococcoides burtonii DSM 6242	1469590	1468649	NC_007955	MmarC7_1424	Methanococcus maripaludis C7	77.07	99.3671
OG_00866984	17479	Staphylothermus marinus F1	-	-	-	-	-	-	-
OG_00866984	20072	Thermosphaera aggregans DSM 11486	-	-	-	-	-	-	-
OG_00666346	19954	Methanocaldococcus infernus ME	959781	960077	CP002009	Mefer_0875	Methanocaldococcus fervens AG86	85.15	98.0583
OG_00666346	17260	Nitrosopumilus maritimus SCM1	-	-	-	-	-	-	-
OG_00666346	17655	uncultured methanogenic archaeon RC-I	2178107	2178430	NC_009464	MCP_2672	Methanocella paludicola SANAE	76.85	100
OG_00666494	19958	Methanohalophilus mahii DSM 5219	884907	884725	CP001994	Metev_1404	Methanohalobium evestigatum Z-7303	83.61	98.3871
OG_00666494	17241	Nanoarchaeum equitans Kin4-M	297721	297858	NC_005213	TK1309	Thermococcus kodakarensis KOD1	75	70.5882
OG_00666494	17655	uncultured methanogenic archaeon RC-I	3101014	3101226	NC_009464	MCP_1039	Methanocella paludicola SANAE	74.65	98.6111
OG_00866667	17179	Methanosarcina mazei Go1	1116966	1117109	NC_003901	Memar_2249	Methanoculleus marisnigri JR1	79.17	97.9592
OG_00866667	17241	Nanoarchaeum equitans Kin4-M	-	-	-	-	-	-	-
OG_00866667	17295	Picrophilus torridus DSM 9790	-	-	-	-	-	-	-
OG_00866750	17166	Methanococcoides burtonii DSM 6242	449697	449966	NC_007955	MM_2014	Methanosarcina mazei Go1	90	97.8261
OG_00866750	19958	Methanohalophilus mahii DSM 5219	502558	502824	CP001994	MM_2014	Methanosarcina mazei Go1	84.27	96.7391
OG_00866750	17178	Methanosarcina barkeri str. Fusaro	2194968	2195300	NC_007355	MA0895	Methanosarcina acetivorans C2A	94.59	99.1071
OG_00866747	19747	Acidilobus saccharovorans 345-15	939742	940431	CP001742	ST1292	Sulfolobus tokodaii str. 7	82.61	47.5207
OG_00866747	17062	Haloarcula marismortui ATCC 43049	-	-	-	-	-	-	-
OG_00866747	17065	Halomicrobium mukohataei DSM 12286	-	-	-	-	-	-	-
OG_00866747	17066	Haloquadratum walsbyi DSM 16790	-	-	-	-	-	-	-
OG_00866773	19747	Acidilobus saccharovorans 345-15	186944	186150	CP001742	Hbut_1329	Hyperthermus butylicus DSM 5456	76.6	76.5896
OG_00866773	16954	Desulfurococcus kamchatkensis 1221n	1078702	1078010	NC_011766	SSO0393	Sulfolobus solfataricus P2	73.59	95.8333
OG_00866773	20036	Staphylothermus hellenicus DSM 12710	1365575	1364817	CP002051	Smar_1048	Staphylothermus marinus F1	98.81	98.4436
OG_00866773	18607	Sulfolobus islandicus L.D.8.5	1703172	1703444	NC_013769	M1627_1827	Sulfolobus islandicus M.16.27	96.7	26.4706
OG_00866773	20072	Thermosphaera aggregans DSM 11486	829439	830191	CP001939	Smar_1048	Staphylothermus marinus F1	82.87	97.6654
OG_00866923	17341	Pyrobaculum aerophilum str. IM2	996311	995796	NC_003364	Msed_2160	Metallosphaera sedula DSM 5348	56.38	50.1377
OG_00866923	17342	Pyrobaculum arsenaticum DSM 13514	-	-	-	-	-	-	-
OG_00866923	17343	Pyrobaculum calidifontis JCM 11548	-	-	-	-	-	-	-
OG_00866923	17344	Pyrobaculum islandicum DSM 4184	-	-	-	-	-	-	-
OG_00866923	17579	Thermoproteus neutrophilus V24Sta	-	-	-	-	-	-	-
OG_00815282	16954	Desulfurococcus kamchatkensis 1221n	-	-	-	-	-	-	-
OG_00815282	17090	Ignicoccus hospitalis KIN4/I	-	-	-	-	-	-	-
OG_00815282	19924	Ignisphaera aggregans DSM 17230	-	-	-	-	-	-	-
OG_00815282	17175	Methanopyrus kandleri AV19	-	-	-	-	-	-	-
OG_00815282	17241	Nanoarchaeum equitans Kin4-M	-	-	-	-	-	-	-
OG_00815282	17479	Staphylothermus marinus F1	-	-	-	-	-	-	-
OG_00576055	16801	Caldivirga maquilingensis IC-167	-	-	-	-	-	-	-
OG_00576055	17260	Nitrosopumilus maritimus SCM1	-	-	-	-	-	-	-
OG_00576055	17341	Pyrobaculum aerophilum str. IM2	-	-	-	-	-	-	-
OG_00576055	17342	Pyrobaculum arsenaticum DSM 13514	-	-	-	-	-	-	-
OG_00576055	17343	Pyrobaculum calidifontis JCM 11548	-	-	-	-	-	-	-
OG_00576055	17344	Pyrobaculum islandicum DSM 4184	-	-	-	-	-	-	-
OG_00576055	18607	Sulfolobus islandicus L.D.8.5	1543081	1544106	NC_013769	Msed_1914	Metallosphaera sedula DSM 5348	81.38	48.8669
OG_00576055	17579	Thermoproteus neutrophilus V24Sta	-	-	-	-	-	-	-
OG_00576055	20085	Vulcanisaeta distributa DSM 14429	-	-	-	-	-	-	-
OG_00867094	17066	Haloquadratum walsbyi DSM 16790	-	-	-	-	-	-	-
OG_00867074	17241	Nanoarchaeum equitans Kin4-M	-	-	-	-	-	-	-
OG_00713779	17241	Nanoarchaeum equitans Kin4-M	-	-	-	-	-	-	-
OG_00866743	17241	Nanoarchaeum equitans Kin4-M	-	-	-	-	-	-	-
OG_00867110	16821	Candidatus Korarchaeum cryptofilum OPF8	-	-	-	-	-	-	-
OG_00867064	17260	Nitrosopumilus maritimus SCM1	452977	453207	NC_010085	Mvol_0765	Methanococcus voltae A3	54.55	7.72014
OG_00866835	17241	Nanoarchaeum equitans Kin4-M	-	-	-	-	-	-	-
OG_00866900	17241	Nanoarchaeum equitans Kin4-M	-	-	-	-	-	-	-
OG_00866884	17260	Nitrosopumilus maritimus SCM1	-	-	-	-	-	-	-
OG_00351895	17295	Picrophilus torridus DSM 9790	-	-	-	-	-	-	-
OG_00866692	16821	Candidatus Korarchaeum cryptofilum OPF8	-	-	-	-	-	-	-
OG_00867230	17241	Nanoarchaeum equitans Kin4-M	-	-	-	-	-	-	-
OG_00867096	17241	Nanoarchaeum equitans Kin4-M	-	-	-	-	-	-	-
OG_00867267	16821	Candidatus Korarchaeum cryptofilum OPF8	-	-	-	-	-	-	-
OG_00866683	17241	Nanoarchaeum equitans Kin4-M	-	-	-	-	-	-	-
OG_00867145	17066	Haloquadratum walsbyi DSM 16790	-	-	-	-	-	-	-
OG_00866791	17241	Nanoarchaeum equitans Kin4-M	-	-	-	-	-	-	-
OG_00866712	17066	Haloquadratum walsbyi DSM 16790	-	-	-	-	-	-	-
OG_00568692	17241	Nanoarchaeum equitans Kin4-M	-	-	-	-	-	-	-
OG_00867264	17180	Methanosphaera stadtmanae DSM 3091	-	-	-	-	-	-	-
OG_00867060	17241	Nanoarchaeum equitans Kin4-M	-	-	-	-	-	-	-
OG_00867098	17241	Nanoarchaeum equitans Kin4-M	-	-	-	-	-	-	-
OG_00866963	17260	Nitrosopumilus maritimus SCM1	-	-	-	-	-	-	-
OG_00867207	17241	Nanoarchaeum equitans Kin4-M	-	-	-	-	-	-	-
OG_00867211	17241	Nanoarchaeum equitans Kin4-M	-	-	-	-	-	-	-
OG_00571800	17241	Nanoarchaeum equitans Kin4-M	-	-	-	-	-	-	-
OG_00867155	17241	Nanoarchaeum equitans Kin4-M	-	-	-	-	-	-	-
OG_00866881	17241	Nanoarchaeum equitans Kin4-M	-	-	-	-	-	-	-
OG_00351511	17241	Nanoarchaeum equitans Kin4-M	-	-	-	-	-	-	-
OG_00867224	17241	Nanoarchaeum equitans Kin4-M	-	-	-	-	-	-	-
OG_00866805	17241	Nanoarchaeum equitans Kin4-M	-	-	-	-	-	-	-
OG_00867175	17241	Nanoarchaeum equitans Kin4-M	-	-	-	-	-	-	-
OG_00564132	17175	Methanopyrus kandleri AV19	-	-	-	-	-	-	-
OG_00867036	17241	Nanoarchaeum equitans Kin4-M	-	-	-	-	-	-	-
OG_00867303	17241	Nanoarchaeum equitans Kin4-M	-	-	-	-	-	-	-
OG_00867081	17175	Methanopyrus kandleri AV19	1219334	1218669	NC_003551	MJ0035	Methanocaldococcus jannaschii DSM 2661	70.56	91.2351
OG_00867081	17181	Methanosphaerula palustris E1-9c	-	-	-	-	-	-	-
OG_00866824	17090	Ignicoccus hospitalis KIN4/I	-	-	-	-	-	-	-
OG_00866824	17241	Nanoarchaeum equitans Kin4-M	-	-	-	-	-	-	-
OG_00074773	19957	Methanohalobium evestigatum Z-7303	312444	313115	CP002069	Msed_2135	Metallosphaera sedula DSM 5348	67.98	68.5976
OG_00074773	17241	Nanoarchaeum equitans Kin4-M	-	-	-	-	-	-	-
OG_00867057	17241	Nanoarchaeum equitans Kin4-M	-	-	-	-	-	-	-
OG_00867057	17260	Nitrosopumilus maritimus SCM1	-	-	-	-	-	-	-
OG_00867015	19904	Halalkalicoccus jeotgali B3	-	-	-	-	-	-	-
OG_00867015	17067	Halorhabdus utahensis DSM 12940	-	-	-	-	-	-	-
OG_00867029	17175	Methanopyrus kandleri AV19	-	-	-	-	-	-	-
OG_00867029	17241	Nanoarchaeum equitans Kin4-M	-	-	-	-	-	-	-
OG_00867100	17532	Sulfolobus islandicus L.S.2.15	1929599	1928547	NC_012589	APE_0115.1	Aeropyrum pernix K1	70.95	99.4302
OG_00867100	17534	Sulfolobus islandicus M.16.27	1902183	1901131	NC_012632	APE_0115.1	Aeropyrum pernix K1	70.95	99.4302
OG_00866985	16954	Desulfurococcus kamchatkensis 1221n	-	-	-	-	-	-	-
OG_00866985	17241	Nanoarchaeum equitans Kin4-M	-	-	-	-	-	-	-
OG_00867279	16683	Archaeoglobus profundus DSM 5631	-	-	-	-	-	-	-
OG_00867279	17241	Nanoarchaeum equitans Kin4-M	-	-	-	-	-	-	-
OG_00866995	17241	Nanoarchaeum equitans Kin4-M	-	-	-	-	-	-	-
OG_00866995	17260	Nitrosopumilus maritimus SCM1	-	-	-	-	-	-	-
OG_00866833	16821	Candidatus Korarchaeum cryptofilum OPF8	-	-	-	-	-	-	-
OG_00866833	17241	Nanoarchaeum equitans Kin4-M	-	-	-	-	-	-	-
OG_00866906	16821	Candidatus Korarchaeum cryptofilum OPF8	-	-	-	-	-	-	-
OG_00866906	17260	Nitrosopumilus maritimus SCM1	-	-	-	-	-	-	-
OG_00866942	17241	Nanoarchaeum equitans Kin4-M	-	-	-	-	-	-	-
OG_00866942	20072	Thermosphaera aggregans DSM 11486	-	-	-	-	-	-	-
OG_00866809	17066	Haloquadratum walsbyi DSM 16790	-	-	-	-	-	-	-
OG_00866809	17241	Nanoarchaeum equitans Kin4-M	-	-	-	-	-	-	-
OG_00867259	17241	Nanoarchaeum equitans Kin4-M	-	-	-	-	-	-	-
OG_00867259	20072	Thermosphaera aggregans DSM 11486	-	-	-	-	-	-	-
OG_00866933	19924	Ignisphaera aggregans DSM 17230	-	-	-	-	-	-	-
OG_00866933	17241	Nanoarchaeum equitans Kin4-M	-	-	-	-	-	-	-
OG_00867246	17176	Methanosaeta thermophila PT	-	-	-	-	-	-	-
OG_00867246	17241	Nanoarchaeum equitans Kin4-M	-	-	-	-	-	-	-
OG_00867205	17241	Nanoarchaeum equitans Kin4-M	-	-	-	-	-	-	-
OG_00867205	17260	Nitrosopumilus maritimus SCM1	-	-	-	-	-	-	-
OG_00866711	17090	Ignicoccus hospitalis KIN4/I	-	-	-	-	-	-	-
OG_00866711	17241	Nanoarchaeum equitans Kin4-M	-	-	-	-	-	-	-
OG_00713192	16821	Candidatus Korarchaeum cryptofilum OPF8	-	-	-	-	-	-	-
OG_00713192	17241	Nanoarchaeum equitans Kin4-M	-	-	-	-	-	-	-
OG_00713192	17574	Thermofilum pendens Hrk 5	-	-	-	-	-	-	-
OG_00867181	16824	Candidatus Methanoregula boonei 6A8	1915687	1916577	NC_009712	MFS40622_0189	Methanocaldococcus sp. FS406-22	73.51	98.0392
OG_00867181	17241	Nanoarchaeum equitans Kin4-M	-	-	-	-	-	-	-
OG_00867181	20072	Thermosphaera aggregans DSM 11486	-	-	-	-	-	-	-
OG_00866748	16954	Desulfurococcus kamchatkensis 1221n	-	-	-	-	-	-	-
OG_00866748	17241	Nanoarchaeum equitans Kin4-M	-	-	-	-	-	-	-
OG_00866748	20072	Thermosphaera aggregans DSM 11486	-	-	-	-	-	-	-
OG_00822896	17165	Methanocella paludicola SANAE	1425430	1424135	NC_013665	RRC95	uncultured methanogenic archaeon RC-I	67.57	93.6441
OG_00822896	17173	Methanocorpusculum labreanum Z	-	-	-	-	-	-	-
OG_00822896	17182	Methanospirillum hungatei JF-1	-	-	-	-	-	-	-
OG_00867828	17295	Picrophilus torridus DSM 9790	-	-	-	-	-	-	-
OG_00867828	17577	Thermoplasma acidophilum DSM 1728	-	-	-	-	-	-	-
OG_00867828	17578	Thermoplasma volcanium GSS1	-	-	-	-	-	-	-
OG_00867645	17295	Picrophilus torridus DSM 9790	-	-	-	-	-	-	-
OG_00867645	17577	Thermoplasma acidophilum DSM 1728	-	-	-	-	-	-	-
OG_00867645	17578	Thermoplasma volcanium GSS1	-	-	-	-	-	-	-
OG_00571525	19748	Aciduliprofundum boonei T469	-	-	-	-	-	-	-
OG_00571525	17241	Nanoarchaeum equitans Kin4-M	-	-	-	-	-	-	-
OG_00571525	17260	Nitrosopumilus maritimus SCM1	-	-	-	-	-	-	-
OG_00866726	17063	Halobacterium salinarum R1	-	-	-	-	-	-	-
OG_00866726	17064	Halobacterium sp. NRC-1	-	-	-	-	-	-	-
OG_00866726	17066	Haloquadratum walsbyi DSM 16790	-	-	-	-	-	-	-
OG_00866887	17062	Haloarcula marismortui ATCC 43049	-	-	-	-	-	-	-
OG_00866887	17065	Halomicrobium mukohataei DSM 12286	-	-	-	-	-	-	-
OG_00866887	17243	Natronomonas pharaonis DSM 2160	-	-	-	-	-	-	-
OG_00866978	17241	Nanoarchaeum equitans Kin4-M	-	-	-	-	-	-	-
OG_00866978	17530	Sulfolobus acidocaldarius DSM 639	-	-	-	-	-	-	-
OG_00866978	17539	Sulfolobus tokodaii str. 7	-	-	-	-	-	-	-
OG_00867104	17062	Haloarcula marismortui ATCC 43049	-	-	-	-	-	-	-
OG_00867104	17065	Halomicrobium mukohataei DSM 12286	-	-	-	-	-	-	-
OG_00867104	17066	Haloquadratum walsbyi DSM 16790	-	-	-	-	-	-	-
OG_00867115	16824	Candidatus Methanoregula boonei 6A8	-	-	-	-	-	-	-
OG_00867115	17241	Nanoarchaeum equitans Kin4-M	-	-	-	-	-	-	-
OG_00867115	17572	Thermococcus sibiricus MM 739	1571642	1571809	NC_012883	TERMP_02047	Thermococcus barophilus MP	85.71	94.9153
OG_00867134	16821	Candidatus Korarchaeum cryptofilum OPF8	-	-	-	-	-	-	-
OG_00867134	17241	Nanoarchaeum equitans Kin4-M	-	-	-	-	-	-	-
OG_00867134	17260	Nitrosopumilus maritimus SCM1	-	-	-	-	-	-	-
OG_00866752	17180	Methanosphaera stadtmanae DSM 3091	-	-	-	-	-	-	-
OG_00866752	17241	Nanoarchaeum equitans Kin4-M	-	-	-	-	-	-	-
OG_00866752	17260	Nitrosopumilus maritimus SCM1	-	-	-	-	-	-	-
OG_00866897	17180	Methanosphaera stadtmanae DSM 3091	-	-	-	-	-	-	-
OG_00866897	17241	Nanoarchaeum equitans Kin4-M	-	-	-	-	-	-	-
OG_00866897	17260	Nitrosopumilus maritimus SCM1	-	-	-	-	-	-	-
OG_00866708	17241	Nanoarchaeum equitans Kin4-M	-	-	-	-	-	-	-
OG_00866708	17533	Sulfolobus islandicus M.14.25	1596125	1595784	NC_012588	Saci_2361	Sulfolobus acidocaldarius DSM 639	69.83	99.1453
OG_00866708	17538	Sulfolobus solfataricus P2	330649	330987	NC_002754	ST2189	Sulfolobus tokodaii str. 7	71.93	99.1304
OG_00866959	16683	Archaeoglobus profundus DSM 5631	1342323	1341361	NC_013741	AF1829	Archaeoglobus fulgidus DSM 4304	72.84	94.3503
OG_00866959	17241	Nanoarchaeum equitans Kin4-M	-	-	-	-	-	-	-
OG_00866959	20036	Staphylothermus hellenicus DSM 12710	-	-	-	-	-	-	-
OG_00866915	16821	Candidatus Korarchaeum cryptofilum OPF8	-	-	-	-	-	-	-
OG_00866915	17241	Nanoarchaeum equitans Kin4-M	-	-	-	-	-	-	-
OG_00866915	17574	Thermofilum pendens Hrk 5	-	-	-	-	-	-	-
OG_00076121	17176	Methanosaeta thermophila PT	-	-	-	-	-	-	-
OG_00076121	17241	Nanoarchaeum equitans Kin4-M	-	-	-	-	-	-	-
OG_00076121	17260	Nitrosopumilus maritimus SCM1	-	-	-	-	-	-	-
OG_00866937	17180	Methanosphaera stadtmanae DSM 3091	-	-	-	-	-	-	-
OG_00866937	17241	Nanoarchaeum equitans Kin4-M	-	-	-	-	-	-	-
OG_00866937	17260	Nitrosopumilus maritimus SCM1	-	-	-	-	-	-	-
OG_00713255	16683	Archaeoglobus profundus DSM 5631	-	-	-	-	-	-	-
OG_00713255	17087	Hyperthermus butylicus DSM 5456	-	-	-	-	-	-	-
OG_00713255	17241	Nanoarchaeum equitans Kin4-M	-	-	-	-	-	-	-
OG_00866831	17532	Sulfolobus islandicus L.S.2.15	-	-	-	-	-	-	-
OG_00866831	17533	Sulfolobus islandicus M.14.25	-	-	-	-	-	-	-
OG_00866831	17534	Sulfolobus islandicus M.16.27	-	-	-	-	-	-	-
OG_00867276	17087	Hyperthermus butylicus DSM 5456	-	-	-	-	-	-	-
OG_00867276	17241	Nanoarchaeum equitans Kin4-M	-	-	-	-	-	-	-
OG_00867276	17479	Staphylothermus marinus F1	-	-	-	-	-	-	-
OG_00867276	17574	Thermofilum pendens Hrk 5	1002817	1001282	NC_008698	Pisl_0600	Pyrobaculum islandicum DSM 4184	69.77	98.8142
OG_00866862	16824	Candidatus Methanoregula boonei 6A8	-	-	-	-	-	-	-
OG_00866862	17241	Nanoarchaeum equitans Kin4-M	-	-	-	-	-	-	-
OG_00866862	17571	Thermococcus onnurineus NA1	-	-	-	-	-	-	-
OG_00866862	17574	Thermofilum pendens Hrk 5	-	-	-	-	-	-	-
OG_00867075	17090	Ignicoccus hospitalis KIN4/I	-	-	-	-	-	-	-
OG_00867075	17241	Nanoarchaeum equitans Kin4-M	-	-	-	-	-	-	-
OG_00867075	17479	Staphylothermus marinus F1	-	-	-	-	-	-	-
OG_00867075	17574	Thermofilum pendens Hrk 5	-	-	-	-	-	-	-
OG_00866794	17176	Methanosaeta thermophila PT	-	-	-	-	-	-	-
OG_00866794	17177	Methanosarcina acetivorans C2A	-	-	-	-	-	-	-
OG_00866794	17178	Methanosarcina barkeri str. Fusaro	-	-	-	-	-	-	-
OG_00866794	17179	Methanosarcina mazei Go1	-	-	-	-	-	-	-
OG_00867278	17241	Nanoarchaeum equitans Kin4-M	-	-	-	-	-	-	-
OG_00867278	17295	Picrophilus torridus DSM 9790	-	-	-	-	-	-	-
OG_00867278	17577	Thermoplasma acidophilum DSM 1728	-	-	-	-	-	-	-
OG_00867278	17578	Thermoplasma volcanium GSS1	-	-	-	-	-	-	-
OG_00866907	16954	Desulfurococcus kamchatkensis 1221n	-	-	-	-	-	-	-
OG_00866907	19924	Ignisphaera aggregans DSM 17230	-	-	-	-	-	-	-
OG_00866907	17574	Thermofilum pendens Hrk 5	-	-	-	-	-	-	-
OG_00866907	20072	Thermosphaera aggregans DSM 11486	-	-	-	-	-	-	-
OG_00867288	17241	Nanoarchaeum equitans Kin4-M	-	-	-	-	-	-	-
OG_00867288	17532	Sulfolobus islandicus L.S.2.15	1731654	1732727	NC_012589	ST1370	Sulfolobus tokodaii str. 7	79.58	99.4723
OG_00867288	17533	Sulfolobus islandicus M.14.25	1627782	1628855	NC_012588	ST1370	Sulfolobus tokodaii str. 7	79.31	99.4723
OG_00867288	17534	Sulfolobus islandicus M.16.27	1753678	1754751	NC_012632	ST1370	Sulfolobus tokodaii str. 7	79.05	99.4723
OG_00867111	19907	Haloferax volcanii DS2	-	-	-	-	-	-	-
OG_00867111	19908	Halogeometricum borinquense DSM 11551	-	-	-	-	-	-	-
OG_00867111	17066	Haloquadratum walsbyi DSM 16790	-	-	-	-	-	-	-
OG_00867111	17069	Halorubrum lacusprofundi ATCC 49239	-	-	-	-	-	-	-
OG_00866841	17062	Haloarcula marismortui ATCC 43049	-	-	-	-	-	-	-
OG_00866841	17065	Halomicrobium mukohataei DSM 12286	-	-	-	-	-	-	-
OG_00866841	17067	Halorhabdus utahensis DSM 12940	-	-	-	-	-	-	-
OG_00866841	17241	Nanoarchaeum equitans Kin4-M	-	-	-	-	-	-	-
OG_00866841	17260	Nitrosopumilus maritimus SCM1	-	-	-	-	-	-	-
OG_00667365	16821	Candidatus Korarchaeum cryptofilum OPF8	-	-	-	-	-	-	-
OG_00667365	17180	Methanosphaera stadtmanae DSM 3091	-	-	-	-	-	-	-
OG_00667365	17241	Nanoarchaeum equitans Kin4-M	-	-	-	-	-	-	-
OG_00667365	17341	Pyrobaculum aerophilum str. IM2	-	-	-	-	-	-	-
OG_00667365	17655	uncultured methanogenic archaeon RC-I	1844908	1844759	NC_009464	MCP_0013	Methanocella paludicola SANAE	88	98.0392
OG_00866953	17176	Methanosaeta thermophila PT	-	-	-	-	-	-	-
OG_00866953	17182	Methanospirillum hungatei JF-1	-	-	-	-	-	-	-
OG_00866953	17241	Nanoarchaeum equitans Kin4-M	-	-	-	-	-	-	-
OG_00866953	17243	Natronomonas pharaonis DSM 2160	2326268	2327056	NC_007426	HVO_2299	Haloferax volcanii DS2	77.61	98.5294
OG_00866953	17260	Nitrosopumilus maritimus SCM1	-	-	-	-	-	-	-
OG_00666932	19748	Aciduliprofundum boonei T469	-	-	-	-	-	-	-
OG_00666932	16821	Candidatus Korarchaeum cryptofilum OPF8	-	-	-	-	-	-	-
OG_00666932	17067	Halorhabdus utahensis DSM 12940	-	-	-	-	-	-	-
OG_00666932	19924	Ignisphaera aggregans DSM 17230	-	-	-	-	-	-	-
OG_00666932	17241	Nanoarchaeum equitans Kin4-M	-	-	-	-	-	-	-
OG_00716159	17090	Ignicoccus hospitalis KIN4/I	-	-	-	-	-	-	-
OG_00716159	17161	Methanobrevibacter smithii ATCC 35061	-	-	-	-	-	-	-
OG_00716159	17180	Methanosphaera stadtmanae DSM 3091	-	-	-	-	-	-	-
OG_00716159	17241	Nanoarchaeum equitans Kin4-M	-	-	-	-	-	-	-
OG_00716159	17260	Nitrosopumilus maritimus SCM1	-	-	-	-	-	-	-
OG_00867023	17087	Hyperthermus butylicus DSM 5456	-	-	-	-	-	-	-
OG_00867023	17343	Pyrobaculum calidifontis JCM 11548	590054	589152	NC_009073	TERMP_01537	Thermococcus barophilus MP	60.84	93.0303
OG_00867023	17344	Pyrobaculum islandicum DSM 4184	-	-	-	-	-	-	-
OG_00867023	17574	Thermofilum pendens Hrk 5	-	-	-	-	-	-	-
OG_00867023	17579	Thermoproteus neutrophilus V24Sta	-	-	-	-	-	-	-
OG_00667673	19748	Aciduliprofundum boonei T469	-	-	-	-	-	-	-
OG_00667673	17241	Nanoarchaeum equitans Kin4-M	-	-	-	-	-	-	-
OG_00667673	17295	Picrophilus torridus DSM 9790	-	-	-	-	-	-	-
OG_00667673	17577	Thermoplasma acidophilum DSM 1728	-	-	-	-	-	-	-
OG_00667673	17578	Thermoplasma volcanium GSS1	-	-	-	-	-	-	-
OG_00867220	16954	Desulfurococcus kamchatkensis 1221n	1251037	1250879	NC_011766	Shell_1630	Staphylothermus hellenicus DSM 12710	84.91	96.3636
OG_00867220	19907	Haloferax volcanii DS2	-	-	-	-	-	-	-
OG_00867220	19908	Halogeometricum borinquense DSM 11551	-	-	-	-	-	-	-
OG_00867220	17066	Haloquadratum walsbyi DSM 16790	-	-	-	-	-	-	-
OG_00867220	17069	Halorubrum lacusprofundi ATCC 49239	-	-	-	-	-	-	-
OG_00867220	17345	Pyrococcus abyssi GE5	1670873	1671022	NC_000868	PF0252	Pyrococcus furiosus DSM 3638	98	98.0392
OG_00866836	16682	Archaeoglobus fulgidus DSM 4304	-	-	-	-	-	-	-
OG_00866836	16683	Archaeoglobus profundus DSM 5631	-	-	-	-	-	-	-
OG_00866836	19959	Methanoplanus petrolearius DSM 11571	-	-	-	-	-	-	-
OG_00866836	17241	Nanoarchaeum equitans Kin4-M	-	-	-	-	-	-	-
OG_00866836	17577	Thermoplasma acidophilum DSM 1728	-	-	-	-	-	-	-
OG_00866836	17578	Thermoplasma volcanium GSS1	-	-	-	-	-	-	-
OG_00866729	16821	Candidatus Korarchaeum cryptofilum OPF8	-	-	-	-	-	-	-
OG_00866729	17241	Nanoarchaeum equitans Kin4-M	-	-	-	-	-	-	-
OG_00866729	17260	Nitrosopumilus maritimus SCM1	-	-	-	-	-	-	-
OG_00866729	17295	Picrophilus torridus DSM 9790	-	-	-	-	-	-	-
OG_00866729	17577	Thermoplasma acidophilum DSM 1728	-	-	-	-	-	-	-
OG_00866729	17578	Thermoplasma volcanium GSS1	-	-	-	-	-	-	-
OG_00866656	17066	Haloquadratum walsbyi DSM 16790	-	-	-	-	-	-	-
OG_00866656	17178	Methanosarcina barkeri str. Fusaro	2274221	2273964	NC_007355	MM_0493	Methanosarcina mazei Go1	60.2	39.0438
OG_00866656	19960	Methanothermobacter marburgensis str. Marburg	-	-	-	-	-	-	-
OG_00866656	17183	Methanothermobacter thermautotrophicus str. Delta H	-	-	-	-	-	-	-
OG_00866656	17241	Nanoarchaeum equitans Kin4-M	-	-	-	-	-	-	-
OG_00866656	17530	Sulfolobus acidocaldarius DSM 639	-	-	-	-	-	-	-
OG_00866916	17180	Methanosphaera stadtmanae DSM 3091	-	-	-	-	-	-	-
OG_00866916	17260	Nitrosopumilus maritimus SCM1	-	-	-	-	-	-	-
OG_00866916	17532	Sulfolobus islandicus L.S.2.15	2712481	2711966	NC_012589	ST2146	Sulfolobus tokodaii str. 7	73.26	98.2857
OG_00866916	17533	Sulfolobus islandicus M.14.25	2585039	2584524	NC_012588	ST2146	Sulfolobus tokodaii str. 7	73.26	98.2857
OG_00866916	17534	Sulfolobus islandicus M.16.27	2668608	2668093	NC_012632	ST2146	Sulfolobus tokodaii str. 7	73.26	98.2857
OG_00866916	17537	Sulfolobus islandicus Y.N.15.51	2788374	2787859	NC_012623	ST2146	Sulfolobus tokodaii str. 7	73.84	98.2857
OG_00076237	16801	Caldivirga maquilingensis IC-167	-	-	-	-	-	-	-
OG_00076237	17180	Methanosphaera stadtmanae DSM 3091	-	-	-	-	-	-	-
OG_00076237	17241	Nanoarchaeum equitans Kin4-M	-	-	-	-	-	-	-
OG_00076237	17260	Nitrosopumilus maritimus SCM1	-	-	-	-	-	-	-
OG_00076237	17479	Staphylothermus marinus F1	-	-	-	-	-	-	-
OG_00076237	20085	Vulcanisaeta distributa DSM 14429	-	-	-	-	-	-	-
OG_00866925	17162	Methanocaldococcus fervens AG86	-	-	-	-	-	-	-
OG_00866925	19954	Methanocaldococcus infernus ME	-	-	-	-	-	-	-
OG_00866925	17163	Methanocaldococcus jannaschii DSM 2661	-	-	-	-	-	-	-
OG_00866925	19955	Methanocaldococcus sp. FS406-22	-	-	-	-	-	-	-
OG_00866925	17164	Methanocaldococcus vulcanius M7	-	-	-	-	-	-	-
OG_00866925	17241	Nanoarchaeum equitans Kin4-M	-	-	-	-	-	-	-
OG_00714800	19747	Acidilobus saccharovorans 345-15	-	-	-	-	-	-	-
OG_00714800	17087	Hyperthermus butylicus DSM 5456	-	-	-	-	-	-	-
OG_00714800	17176	Methanosaeta thermophila PT	1720701	1719376	NC_008553	Mbur_0457	Methanococcoides burtonii DSM 6242	74.27	98.8839
OG_00714800	17241	Nanoarchaeum equitans Kin4-M	-	-	-	-	-	-	-
OG_00714800	17577	Thermoplasma acidophilum DSM 1728	-	-	-	-	-	-	-
OG_00714800	17578	Thermoplasma volcanium GSS1	-	-	-	-	-	-	-
OG_00711176	17063	Halobacterium salinarum R1	506769	505573	NC_010364	rrnB0242	Haloarcula marismortui ATCC 43049	56.97	92.7739
OG_00711176	17064	Halobacterium sp. NRC-1	515494	514298	NC_002607	rrnB0242	Haloarcula marismortui ATCC 43049	56.97	92.7739
OG_00711176	17065	Halomicrobium mukohataei DSM 12286	2694560	2693406	NC_013202	rrnB0242	Haloarcula marismortui ATCC 43049	57.58	89.7436
OG_00711176	17066	Haloquadratum walsbyi DSM 16790	1197981	1196860	NC_008212	MTBMA_c11890	Methanothermobacter marburgensis str. Marburg	56.69	98.4375
OG_00711176	17067	Halorhabdus utahensis DSM 12940	-	-	-	-	-	-	-
OG_00711176	17069	Halorubrum lacusprofundi ATCC 49239	1003599	1002448	NC_012029	Mmah_0165	Methanohalophilus mahii DSM 5219	63.14	98.7212
OG_00711176	17241	Nanoarchaeum equitans Kin4-M	-	-	-	-	-	-	-
OG_00715901	19747	Acidilobus saccharovorans 345-15	-	-	-	-	-	-	-
OG_00715901	16654	Aeropyrum pernix K1	-	-	-	-	-	-	-
OG_00715901	17087	Hyperthermus butylicus DSM 5456	-	-	-	-	-	-	-
OG_00715901	17241	Nanoarchaeum equitans Kin4-M	-	-	-	-	-	-	-
OG_00715901	17479	Staphylothermus marinus F1	-	-	-	-	-	-	-
OG_00715901	17574	Thermofilum pendens Hrk 5	-	-	-	-	-	-	-
OG_00715901	20072	Thermosphaera aggregans DSM 11486	-	-	-	-	-	-	-
OG_00715891	19747	Acidilobus saccharovorans 345-15	-	-	-	-	-	-	-
OG_00715891	16654	Aeropyrum pernix K1	-	-	-	-	-	-	-
OG_00715891	17087	Hyperthermus butylicus DSM 5456	-	-	-	-	-	-	-
OG_00715891	17241	Nanoarchaeum equitans Kin4-M	-	-	-	-	-	-	-
OG_00715891	17479	Staphylothermus marinus F1	-	-	-	-	-	-	-
OG_00715891	17574	Thermofilum pendens Hrk 5	-	-	-	-	-	-	-
OG_00715891	20072	Thermosphaera aggregans DSM 11486	-	-	-	-	-	-	-
OG_00866665	19747	Acidilobus saccharovorans 345-15	-	-	-	-	-	-	-
OG_00866665	19953	Methanobrevibacter ruminantium M1	-	-	-	-	-	-	-
OG_00866665	17241	Nanoarchaeum equitans Kin4-M	-	-	-	-	-	-	-
OG_00866665	20036	Staphylothermus hellenicus DSM 12710	-	-	-	-	-	-	-
OG_00866665	20069	Thermococcus barophilus MP	-	-	-	-	-	-	-
OG_00866665	17572	Thermococcus sibiricus MM 739	-	-	-	-	-	-	-
OG_00866665	17574	Thermofilum pendens Hrk 5	-	-	-	-	-	-	-
OG_00866807	16821	Candidatus Korarchaeum cryptofilum OPF8	-	-	-	-	-	-	-
OG_00866807	19924	Ignisphaera aggregans DSM 17230	-	-	-	-	-	-	-
OG_00866807	17241	Nanoarchaeum equitans Kin4-M	-	-	-	-	-	-	-
OG_00866807	17295	Picrophilus torridus DSM 9790	-	-	-	-	-	-	-
OG_00866807	17574	Thermofilum pendens Hrk 5	-	-	-	-	-	-	-
OG_00866807	17577	Thermoplasma acidophilum DSM 1728	-	-	-	-	-	-	-
OG_00866807	17578	Thermoplasma volcanium GSS1	-	-	-	-	-	-	-
OG_00867161	17062	Haloarcula marismortui ATCC 43049	-	-	-	-	-	-	-
OG_00867161	17063	Halobacterium salinarum R1	255147	255764	NC_010364	Hbor_25270	Halogeometricum borinquense DSM 11551	81.16	72.1254
OG_00867161	17065	Halomicrobium mukohataei DSM 12286	-	-	-	-	-	-	-
OG_00867161	17070	Haloterrigena turkmenica DSM 5511	-	-	-	-	-	-	-
OG_00867161	19924	Ignisphaera aggregans DSM 17230	-	-	-	-	-	-	-
OG_00867161	17241	Nanoarchaeum equitans Kin4-M	-	-	-	-	-	-	-
OG_00867161	17243	Natronomonas pharaonis DSM 2160	-	-	-	-	-	-	-
OG_00866878	19747	Acidilobus saccharovorans 345-15	748279	745409	CP001742	Igag_1174	Ignisphaera aggregans DSM 17230	82	98.847
OG_00866878	16801	Caldivirga maquilingensis IC-167	534317	536788	NC_009954	Igag_1174	Ignisphaera aggregans DSM 17230	72.33	89.8323
OG_00866878	16821	Candidatus Korarchaeum cryptofilum OPF8	921287	923743	NC_010482	Igag_1174	Ignisphaera aggregans DSM 17230	74.48	89.9371
OG_00866878	17067	Halorhabdus utahensis DSM 12940	-	-	-	-	-	-	-
OG_00866878	17087	Hyperthermus butylicus DSM 5456	-	-	-	-	-	-	-
OG_00866878	17241	Nanoarchaeum equitans Kin4-M	-	-	-	-	-	-	-
OG_00866878	17260	Nitrosopumilus maritimus SCM1	828219	830876	NC_010085	Igag_1174	Ignisphaera aggregans DSM 17230	64.61	99.7904
OG_00667120	17062	Haloarcula marismortui ATCC 43049	691135	690965	NC_006396	HVO_2722	Haloferax volcanii DS2	89.47	96.6102
OG_00667120	17173	Methanocorpusculum labreanum Z	-	-	-	-	-	-	-
OG_00667120	19958	Methanohalophilus mahii DSM 5219	378882	378724	CP001994	Metev_0184	Methanohalobium evestigatum Z-7303	79.25	98.1481
OG_00667120	17241	Nanoarchaeum equitans Kin4-M	-	-	-	-	-	-	-
OG_00667120	17295	Picrophilus torridus DSM 9790	-	-	-	-	-	-	-
OG_00667120	17341	Pyrobaculum aerophilum str. IM2	439918	439763	NC_003364	Pcal_2140	Pyrobaculum calidifontis JCM 11548	86.54	98.1132
OG_00667120	17572	Thermococcus sibiricus MM 739	480775	480957	NC_012883	TGAM_1739	Thermococcus gammatolerans EJ3	95.08	95.3125
OG_00667120	17655	uncultured methanogenic archaeon RC-I	3034224	3034376	NC_009464	Mvol_0272	Methanococcus voltae A3	78.85	82.5397
OG_00866673	17167	Methanococcus aeolicus Nankai-3	-	-	-	-	-	-	-
OG_00866673	17168	Methanococcus maripaludis C5	-	-	-	-	-	-	-
OG_00866673	17169	Methanococcus maripaludis C6	-	-	-	-	-	-	-
OG_00866673	17170	Methanococcus maripaludis C7	-	-	-	-	-	-	-
OG_00866673	17171	Methanococcus maripaludis S2	-	-	-	-	-	-	-
OG_00866673	17172	Methanococcus vannielii SB	-	-	-	-	-	-	-
OG_00866673	19956	Methanococcus voltae A3	-	-	-	-	-	-	-
OG_00866673	17260	Nitrosopumilus maritimus SCM1	-	-	-	-	-	-	-
OG_00576913	19747	Acidilobus saccharovorans 345-15	-	-	-	-	-	-	-
OG_00576913	16654	Aeropyrum pernix K1	-	-	-	-	-	-	-
OG_00576913	17087	Hyperthermus butylicus DSM 5456	-	-	-	-	-	-	-
OG_00576913	17090	Ignicoccus hospitalis KIN4/I	-	-	-	-	-	-	-
OG_00576913	17160	Metallosphaera sedula DSM 5348	-	-	-	-	-	-	-
OG_00576913	17241	Nanoarchaeum equitans Kin4-M	-	-	-	-	-	-	-
OG_00576913	17574	Thermofilum pendens Hrk 5	-	-	-	-	-	-	-
OG_00576913	17579	Thermoproteus neutrophilus V24Sta	107525	108136	NC_010525	Pisl_1167	Pyrobaculum islandicum DSM 4184	98.53	43.4043
OG_00866714	17090	Ignicoccus hospitalis KIN4/I	-	-	-	-	-	-	-
OG_00866714	19953	Methanobrevibacter ruminantium M1	-	-	-	-	-	-	-
OG_00866714	17161	Methanobrevibacter smithii ATCC 35061	-	-	-	-	-	-	-
OG_00866714	17166	Methanococcoides burtonii DSM 6242	-	-	-	-	-	-	-
OG_00866714	17172	Methanococcus vannielii SB	-	-	-	-	-	-	-
OG_00866714	19956	Methanococcus voltae A3	-	-	-	-	-	-	-
OG_00866714	17173	Methanocorpusculum labreanum Z	-	-	-	-	-	-	-
OG_00866714	17180	Methanosphaera stadtmanae DSM 3091	-	-	-	-	-	-	-
OG_00867026	17066	Haloquadratum walsbyi DSM 16790	-	-	-	-	-	-	-
OG_00867026	17069	Halorubrum lacusprofundi ATCC 49239	-	-	-	-	-	-	-
OG_00867026	17160	Metallosphaera sedula DSM 5348	-	-	-	-	-	-	-
OG_00867026	17260	Nitrosopumilus maritimus SCM1	-	-	-	-	-	-	-
OG_00867026	17345	Pyrococcus abyssi GE5	342965	343540	NC_000868	Metvu_1747	Methanocaldococcus vulcanius M7	64.58	50.3979
OG_00867026	17347	Pyrococcus horikoshii OT3	1556144	1556779	NC_000961	Kcr_1198	Candidatus Korarchaeum cryptofilum OPF8	62.21	54.5455
OG_00867026	17569	Thermococcus gammatolerans EJ3	1392948	1394054	NC_012804	Aboo_1110	Aciduliprofundum boonei T469	64.52	94.9602
OG_00867026	17570	Thermococcus kodakarensis KOD1	310636	309542	NC_006624	Aboo_1110	Aciduliprofundum boonei T469	64.86	93.8992
OG_00867302	19747	Acidilobus saccharovorans 345-15	-	-	-	-	-	-	-
OG_00867302	19953	Methanobrevibacter ruminantium M1	-	-	-	-	-	-	-
OG_00867302	17161	Methanobrevibacter smithii ATCC 35061	1732139	1733014	NC_009515	Msp_0072	Methanosphaera stadtmanae DSM 3091	87.33	98.6486
OG_00867302	17241	Nanoarchaeum equitans Kin4-M	-	-	-	-	-	-	-
OG_00867302	20036	Staphylothermus hellenicus DSM 12710	-	-	-	-	-	-	-
OG_00867302	20069	Thermococcus barophilus MP	-	-	-	-	-	-	-
OG_00867302	17572	Thermococcus sibiricus MM 739	-	-	-	-	-	-	-
OG_00867302	17574	Thermofilum pendens Hrk 5	-	-	-	-	-	-	-
OG_00867218	16801	Caldivirga maquilingensis IC-167	-	-	-	-	-	-	-
OG_00867218	17241	Nanoarchaeum equitans Kin4-M	-	-	-	-	-	-	-
OG_00867218	17341	Pyrobaculum aerophilum str. IM2	-	-	-	-	-	-	-
OG_00867218	17342	Pyrobaculum arsenaticum DSM 13514	-	-	-	-	-	-	-
OG_00867218	17343	Pyrobaculum calidifontis JCM 11548	-	-	-	-	-	-	-
OG_00867218	17344	Pyrobaculum islandicum DSM 4184	-	-	-	-	-	-	-
OG_00867218	17579	Thermoproteus neutrophilus V24Sta	-	-	-	-	-	-	-
OG_00867218	20072	Thermosphaera aggregans DSM 11486	-	-	-	-	-	-	-
OG_00867218	20085	Vulcanisaeta distributa DSM 14429	-	-	-	-	-	-	-
OG_00768206	16824	Candidatus Methanoregula boonei 6A8	-	-	-	-	-	-	-
OG_00768206	19891	Ferroglobus placidus DSM 10642	-	-	-	-	-	-	-
OG_00768206	17062	Haloarcula marismortui ATCC 43049	-	-	-	-	-	-	-
OG_00768206	19953	Methanobrevibacter ruminantium M1	-	-	-	-	-	-	-
OG_00768206	17161	Methanobrevibacter smithii ATCC 35061	-	-	-	-	-	-	-
OG_00768206	19956	Methanococcus voltae A3	-	-	-	-	-	-	-
OG_00768206	17175	Methanopyrus kandleri AV19	-	-	-	-	-	-	-
OG_00768206	17180	Methanosphaera stadtmanae DSM 3091	-	-	-	-	-	-	-
OG_00768206	17243	Natronomonas pharaonis DSM 2160	-	-	-	-	-	-	-
OG_00576568	16654	Aeropyrum pernix K1	-	-	-	-	-	-	-
OG_00576568	16954	Desulfurococcus kamchatkensis 1221n	688285	687146	NC_011766	MTBMA_c13850	Methanothermobacter marburgensis str. Marburg	60.37	92.176
OG_00576568	17090	Ignicoccus hospitalis KIN4/I	145631	146524	NC_009776	Hbor_07200	Halogeometricum borinquense DSM 11551	63.49	46.142
OG_00576568	19924	Ignisphaera aggregans DSM 17230	1814269	1812317	CP002098	Cmaq_0083	Caldivirga maquilingensis IC-167	62.97	99.2378
OG_00576568	17175	Methanopyrus kandleri AV19	1535961	1536899	NC_003551	TK1282	Thermococcus kodakarensis KOD1	57.37	78.5536
OG_00576568	17180	Methanosphaera stadtmanae DSM 3091	-	-	-	-	-	-	-
OG_00576568	17241	Nanoarchaeum equitans Kin4-M	-	-	-	-	-	-	-
OG_00576568	17260	Nitrosopumilus maritimus SCM1	-	-	-	-	-	-	-
OG_00576568	20072	Thermosphaera aggregans DSM 11486	299746	298079	CP001939	ASAC_1200	Acidilobus saccharovorans 345-15	68.09	99.2857
OG_00867265	17166	Methanococcoides burtonii DSM 6242	1907649	1908419	NC_007955	AF1000	Archaeoglobus fulgidus DSM 4304	65.89	99.1935
OG_00867265	17174	Methanoculleus marisnigri JR1	-	-	-	-	-	-	-
OG_00867265	19957	Methanohalobium evestigatum Z-7303	70254	71018	CP002069	AF1000	Archaeoglobus fulgidus DSM 4304	67.19	97.9839
OG_00867265	19958	Methanohalophilus mahii DSM 5219	1883915	1883142	CP001994	AF1000	Archaeoglobus fulgidus DSM 4304	65.5	99.1935
OG_00867265	17176	Methanosaeta thermophila PT	-	-	-	-	-	-	-
OG_00867265	17177	Methanosarcina acetivorans C2A	4361707	4360934	NC_003552	PF0098	Pyrococcus furiosus DSM 3638	67.05	96.8992
OG_00867265	17178	Methanosarcina barkeri str. Fusaro	2945181	2944429	NC_007355	Ferp_0725	Ferroglobus placidus DSM 10642	71.71	95.7198
OG_00867265	17179	Methanosarcina mazei Go1	568260	567505	NC_003901	MmarC5_0229	Methanococcus maripaludis C5	64.43	97.2973
OG_00867265	17241	Nanoarchaeum equitans Kin4-M	-	-	-	-	-	-	-
OG_00867301	19954	Methanocaldococcus infernus ME	-	-	-	-	-	-	-
OG_00867301	17168	Methanococcus maripaludis C5	-	-	-	-	-	-	-
OG_00867301	17169	Methanococcus maripaludis C6	-	-	-	-	-	-	-
OG_00867301	17170	Methanococcus maripaludis C7	-	-	-	-	-	-	-
OG_00867301	17171	Methanococcus maripaludis S2	-	-	-	-	-	-	-
OG_00867301	17172	Methanococcus vannielii SB	-	-	-	-	-	-	-
OG_00867301	19956	Methanococcus voltae A3	-	-	-	-	-	-	-
OG_00867301	17241	Nanoarchaeum equitans Kin4-M	-	-	-	-	-	-	-
OG_00867301	17574	Thermofilum pendens Hrk 5	-	-	-	-	-	-	-
OG_00866701	16801	Caldivirga maquilingensis IC-167	-	-	-	-	-	-	-
OG_00866701	16821	Candidatus Korarchaeum cryptofilum OPF8	-	-	-	-	-	-	-
OG_00866701	17241	Nanoarchaeum equitans Kin4-M	-	-	-	-	-	-	-
OG_00866701	17341	Pyrobaculum aerophilum str. IM2	-	-	-	-	-	-	-
OG_00866701	17342	Pyrobaculum arsenaticum DSM 13514	-	-	-	-	-	-	-
OG_00866701	17343	Pyrobaculum calidifontis JCM 11548	-	-	-	-	-	-	-
OG_00866701	17344	Pyrobaculum islandicum DSM 4184	-	-	-	-	-	-	-
OG_00866701	17579	Thermoproteus neutrophilus V24Sta	-	-	-	-	-	-	-
OG_00866701	20085	Vulcanisaeta distributa DSM 14429	-	-	-	-	-	-	-
146	Number of investigated potential core OGs

## Sheet: core arCOGs not found
arcOG id	arCOG annotation	COG match
arCOG04243	Ribosomal protein S9	COG0103
arCOG01920	Transcription antiterminator NusG	COG0250
arCOG00785	Ribosomal protein L29	COG0255
arCOG01016	DNA-directed RNA polymerase, subunit F (rpoF)	COG1460
arCOG00551	DNA replication initiation complex subunit, GINS family	COG1711
arCOG01341	Predicted prefoldin, molecular chaperone implicated in de novo protein folding	COG1730
arCOG04111	DNA-directed RNA polymerase, subunit L	COG1761
arCOG04341	DNA-directed RNA polymerase, subunit RPC10 (contains C4-type Zn-finger)	COG1996
arCOG04287	Ribosomal protein L12E/L44/L45/RPP1/RPP2	COG2058
arCOG04473	Ribosomal protein L31E	COG2097
arCOG03013	Eukaryotic-type DNA primase, large subunit	COG2219
arCOG01185	Mn2+-dependent serine/threonine protein kinase	COG3642
arCOG01561	Translation elongation factor EF-1alpha (GTPase)	COG5256
arCOG01563	Translation initiation factor 2, gamma subunit (eIF-2gamma; GTPase)	COG5257
